# Supplementary material for: Pathprinting: An integrative approach to understand the functional basis of disease
Source: Genome Med. 2013 Jul 26;5(7):68. doi: 10.1186/gm472 (PMC3971351; doi:10.1186/gm472)
Supplement: Additional file 1 — Table listing platforms covered by Pathprint. [file gm472-S1.XLS]

## Sheet: Additional File 1
Additional file 1 Platforms covered by Pathprint
GEO reference	Manufacturer	Species	Platform name	Arrays in fingerprint background
GPL341	Affymetrix	Rattus norvegicus	[RAE230A] Affymetrix Rat Expression 230A Array	2602
GPL85	Affymetrix	Rattus norvegicus	[RG_U34A] Affymetrix Rat Genome U34 Array	3225
GPL1355	Affymetrix	Rattus norvegicus	[Rat230_2] Affymetrix Rat Genome 230 2.0 Array	7249
GPL1261	Affymetrix	Mus musculus	[Mouse430_2] Affymetrix Mouse Genome 430 2.0 Array	24232
GPL339	Affymetrix	Mus musculus	[MOE430A] Affymetrix Mouse Expression 430A Array	4617
GPL81	Affymetrix	Mus musculus	[MG_U74Av2] Affymetrix Murine Genome U74 Version 2 Array	6009
GPL8321	Affymetrix	Mus musculus	[Mouse430A_2] Affymetrix Mouse Genome 430A 2.0 Array	2746
GPL6887	Illumina Inc.	Mus musculus	Illumina MouseWG-6 v2.0 expression beadchip	1406
GPL6885	Illumina Inc.	Mus musculus	Illumina MouseRef-8 v2.0 expression beadchip	1761
GPL6103	Illumina Inc.	Mus musculus	Illumina mouseRef-8 v1.1 expression beadchip	939
GPL6105	Illumina Inc.	Mus musculus	Illumina mouse-6 v1.1 expression beadchip	751
GPL2995	Applied Biosystems	Mus musculus	ABI Mouse Genome Survey Microarray	462
GPL6333	Illumina, Inc.	Mus musculus	Illumina Mouse Ref-6 V1	216
GPL570	Affymetrix	Homo sapiens	[HG-U133_Plus_2] Affymetrix Human Genome U133 Plus 2.0 Array	57146
GPL96	Affymetrix	Homo sapiens	[HG-U133A] Affymetrix Human Genome U133A Array	29208
GPL8300	Affymetrix	Homo sapiens	[HG_U95Av2] Affymetrix Human Genome U95 Version 2 Array	4708
GPL571	Affymetrix	Homo sapiens	[HG-U133A_2] Affymetrix Human Genome U133A 2.0 Array	6635
GPL2986	Applied Biosystems	Homo sapiens	ABI Human Genome Survey Microarray Version 2	702
GPL6947	Illumina Inc.	Homo sapiens	Illumina HumanHT-12 V3.0 expression beadchip	4665
GPL6883	Illumina Inc.	Homo sapiens	Illumina HumanRef-8 v3.0 expression beadchip	1497
GPL6104	Illumina Inc.	Homo sapiens	Illumina humanRef-8 v2.0 expression beadchip	3935
GPL6102	Illumina Inc.	Homo sapiens	Illumina human-6 v2.0 expression beadchip	1550
GPL6884	Illumina Inc.	Homo sapiens	Illumina HumanWG-6 v3.0 expression beadchip	1496
GPL3921	Affymetrix	Homo sapiens	[HT_HG-U133A] Affymetrix HT Human Genome U133A Array	1530
GPL4685	Affymetrix	Homo sapiens	[U133AAofAv2] Affymetrix GeneChip HT-HG_U133A Early Access Array	447
GPL2700	Illumina Inc.	Homo sapiens	Sentrix HumanRef-8 Expression BeadChip	854
GPL91	Affymetrix	Homo sapiens	[HG_U95A] Affymetrix Human Genome U95A Array	1029
GPL72	Affymetrix	Drosophila melanogaster	[DrosGenome1] Affymetrix Drosophila Genome Array	1087
GPL1322	Affymetrix	Drosophila melanogaster	[Drosophila_2] Affymetrix Drosophila Genome 2.0 Array	2357
GPL1319	Affymetrix	Danio rerio	[Zebrafish] Affymetrix Zebrafish Genome Array	900
GPL200	Affymetrix	Caenorhabditis elegans	[Celegans] Affymetrix C. elegans Genome Array	1010
