# Supplementary material for: Pathprinting: An integrative approach to understand the functional basis of disease
Source: Genome Med. 2013 Jul 26;5(7):68. doi: 10.1186/gm472 (PMC3971351; doi:10.1186/gm472)
Supplement: Additional file 2 — Table listing pathway sources, retrieval dates, website addresses, and the top Gene Ontology (GO) term that is enriched in each pathway (hypergeometric distribution P-value). [file gm472-S2.XLS]

## Sheet: Additional data file 2
Additional Data File 2: List of pathway sources, retrieval dates, URLs, and enriched GO terms
Pathprint Name	Number of genes	Source	Source Reference	Retrieval date	URL	Top GO MF term by P-value	P-value	Top GO MF term by N genes	N genes	Top GO BP term by P-value	P-value	Top GO BP term by N genes	N genes
Glycolysis / Gluconeogenesis (KEGG)	65	KEGG	10	2011-06-08	http://www.genome.jp/dbget-bin/www_bget?pathway:map00010	OXIDOREDUCTASE_ACTIVITY_ACTING_ON_THE_ALDEHYDE_OR_OXO_GROUP_OF_DONORS	6.1e-28	OXIDOREDUCTASE_ACTIVITY	21	ALCOHOL_METABOLIC_PROCESS	4.28e-35	ALCOHOL_METABOLIC_PROCESS	20
Citrate cycle (TCA cycle) (KEGG)	30	KEGG	20	2011-06-08	http://www.genome.jp/dbget-bin/www_bget?pathway:map00020	OXIDOREDUCTASE_ACTIVITY	1.49e-13	OXIDOREDUCTASE_ACTIVITY	10	CELLULAR_CARBOHYDRATE_METABOLIC_PROCESS	1.2e-19	CELLULAR_CARBOHYDRATE_METABOLIC_PROCESS	11
Pentose phosphate pathway (KEGG)	28	KEGG	30	2011-06-08	http://www.genome.jp/dbget-bin/www_bget?pathway:map00030	CARBOHYDRATE_KINASE_ACTIVITY	2.1e-14	KINASE_ACTIVITY	5	ALCOHOL_METABOLIC_PROCESS	3.82e-22	CARBOHYDRATE_METABOLIC_PROCESS	12
Pentose and glucuronate interconversions (KEGG)	33	KEGG	40	2011-06-08	http://www.genome.jp/dbget-bin/www_bget?pathway:map00040	ELECTRON_CARRIER_ACTIVITY	1.51e-07	OXIDOREDUCTASE_ACTIVITY	5	XENOBIOTIC_METABOLIC_PROCESS	5.53e-18	LIPID_METABOLIC_PROCESS	8
Fructose and mannose metabolism (KEGG)	36	KEGG	51	2011-06-08	http://www.genome.jp/dbget-bin/www_bget?pathway:map00051	CARBOHYDRATE_KINASE_ACTIVITY	3.32e-22	PHOSPHOTRANSFERASE_ACTIVITY_ALCOHOL_GROUP_AS_ACCEPTOR	8	ALCOHOL_METABOLIC_PROCESS	5.99e-25	CARBOHYDRATE_METABOLIC_PROCESS	14
Galactose metabolism (KEGG)	27	KEGG	52	2011-06-08	http://www.genome.jp/dbget-bin/www_bget?pathway:map00052	CARBOHYDRATE_KINASE_ACTIVITY	1.66e-23	TRANSFERASE_ACTIVITY_TRANSFERRING_PHOSPHORUS_CONTAINING_GROUPS	9	CARBOHYDRATE_METABOLIC_PROCESS	1.65e-22	CARBOHYDRATE_METABOLIC_PROCESS	13
Ascorbate and aldarate metabolism (KEGG)	27	KEGG	53	2011-06-08	http://www.genome.jp/dbget-bin/www_bget?pathway:map00053	OXIDOREDUCTASE_ACTIVITY_ACTING_ON_THE_ALDEHYDE_OR_OXO_GROUP_OF_DONORSNAD_OR_NADP_AS_ACCEPTOR	1.31e-11	OXIDOREDUCTASE_ACTIVITY	6	XENOBIOTIC_METABOLIC_PROCESS	1.15e-18	LIPID_METABOLIC_PROCESS	8
Fatty acid biosynthesis (KEGG)	6	KEGG	61	2011-06-08	http://www.genome.jp/dbget-bin/www_bget?pathway:map00061	TRANSFERASE_ACTIVITY_TRANSFERRING_GROUPS_OTHER_THAN_AMINO_ACYL_GROUPS	2.42e-07	TRANSFERASE_ACTIVITY_TRANSFERRING_ACYL_GROUPS	2	FATTY_ACID_BIOSYNTHETIC_PROCESS	5.45e-09	BIOSYNTHETIC_PROCESS	2
Fatty acid elongation in mitochondria (KEGG)	8	KEGG	62	2011-06-08	http://www.genome.jp/dbget-bin/www_bget?pathway:map00062	HYDRO_LYASE_ACTIVITY	1.84e-10	OXIDOREDUCTASE_ACTIVITY	4	CELLULAR_LIPID_CATABOLIC_PROCESS	4.85e-10	LIPID_CATABOLIC_PROCESS	3
Fatty acid metabolism (KEGG)	44	KEGG	71	2011-06-08	http://www.genome.jp/dbget-bin/www_bget?pathway:map00071	OXIDOREDUCTASE_ACTIVITY	8.95e-28	OXIDOREDUCTASE_ACTIVITY	20	FATTY_ACID_METABOLIC_PROCESS	4.96e-21	LIPID_METABOLIC_PROCESS	14
Synthesis and degradation of ketone bodies (KEGG)	9	KEGG	72	2011-06-08	http://www.genome.jp/dbget-bin/www_bget?pathway:map00072	TRANSFERASE_ACTIVITY_TRANSFERRING_ACYL_GROUPS	1.73e-06	TRANSFERASE_ACTIVITY_TRANSFERRING_ACYL_GROUPS	2	FATTY_ACID_BETA_OXIDATION	9.88e-06	LIPID_METABOLIC_PROCESS	2
Steroid biosynthesis (KEGG)	19	KEGG	100	2011-06-08	http://www.genome.jp/dbget-bin/www_bget?pathway:map00100	OXIDOREDUCTASE_ACTIVITY	4.38e-09	OXIDOREDUCTASE_ACTIVITY	6	STEROID_METABOLIC_PROCESS	2.07e-13	LIPID_METABOLIC_PROCESS	8
Primary bile acid biosynthesis (KEGG)	16	KEGG	120	2011-06-08	http://www.genome.jp/dbget-bin/www_bget?pathway:map00120	MONOOXYGENASE_ACTIVITY	4.24e-14	OXIDOREDUCTASE_ACTIVITY	8	STEROID_METABOLIC_PROCESS	9.52e-22	LIPID_METABOLIC_PROCESS	11
Ubiquinone and other terpenoid-quinone biosynthesis (KEGG)	7	KEGG	130	2011-06-08	http://www.genome.jp/dbget-bin/www_bget?pathway:map00130	METHYLTRANSFERASE_ACTIVITY	6.58e-05	METHYLTRANSFERASE_ACTIVITY	1	COENZYME_BIOSYNTHETIC_PROCESS	1.1e-12	COFACTOR_METABOLIC_PROCESS	3
Steroid hormone biosynthesis (KEGG)	57	KEGG	140	2011-06-08	http://www.genome.jp/dbget-bin/www_bget?pathway:map00140	OXIDOREDUCTASE_ACTIVITY	5e-20	OXIDOREDUCTASE_ACTIVITY	17	STEROID_METABOLIC_PROCESS	3.01e-36	LIPID_METABOLIC_PROCESS	23
Oxidative phosphorylation (KEGG)	132	KEGG	190	2011-06-08	http://www.genome.jp/dbget-bin/www_bget?pathway:map00190	HYDROGEN_ION_TRANSMEMBRANE_TRANSPORTER_ACTIVITY	4.66e-39	OXIDOREDUCTASE_ACTIVITY	24	CELLULAR_RESPIRATION	4.89e-20	ESTABLISHMENT_OF_LOCALIZATION	12
Purine metabolism (KEGG)	163	KEGG	230	2011-06-08	http://www.genome.jp/dbget-bin/www_bget?pathway:map00230	PHOSPHORUS_OXYGEN_LYASE_ACTIVITY	0	TRANSFERASE_ACTIVITY_TRANSFERRING_PHOSPHORUS_CONTAINING_GROUPS	37	NUCLEOBASENUCLEOSIDE_AND_NUCLEOTIDE_METABOLIC_PROCESS	3.34e-31	NUCLEOBASENUCLEOSIDENUCLEOTIDE_AND_NUCLEIC_ACID_METABOLIC_PROCESS	52
Caffeine metabolism (KEGG)	7	KEGG	232	2011-06-08	http://www.genome.jp/dbget-bin/www_bget?pathway:map00232	OXYGEN_BINDING	3.83e-11	OXIDOREDUCTASE_ACTIVITY	3	TRNA_PROCESSING	1	TRNA_PROCESSING	0
Pyrimidine metabolism (KEGG)	100	KEGG	240	2011-06-08	http://www.genome.jp/dbget-bin/www_bget?pathway:map00240	NUCLEOTIDYLTRANSFERASE_ACTIVITY	1.11e-34	TRANSFERASE_ACTIVITY_TRANSFERRING_PHOSPHORUS_CONTAINING_GROUPS	28	NUCLEOBASENUCLEOSIDENUCLEOTIDE_AND_NUCLEIC_ACID_METABOLIC_PROCESS	8.2e-31	NUCLEOBASENUCLEOSIDENUCLEOTIDE_AND_NUCLEIC_ACID_METABOLIC_PROCESS	46
Alanine, aspartate and glutamate metabolism (KEGG)	32	KEGG	250	2011-06-08	http://www.genome.jp/dbget-bin/www_bget?pathway:map00250	LIGASE_ACTIVITY_FORMING_CARBON_NITROGEN_BONDS	7.34e-08	OXIDOREDUCTASE_ACTIVITY	5	AMINO_ACID_CATABOLIC_PROCESS	4.43e-23	CARBOXYLIC_ACID_METABOLIC_PROCESS	13
Glycine, serine and threonine metabolism (KEGG)	32	KEGG	260	2011-06-08	http://www.genome.jp/dbget-bin/www_bget?pathway:map00260	ELECTRON_CARRIER_ACTIVITY	2.91e-13	OXIDOREDUCTASE_ACTIVITY	10	AMINE_METABOLIC_PROCESS	1.77e-09	CARBOXYLIC_ACID_METABOLIC_PROCESS	6
Cysteine and methionine metabolism (KEGG)	36	KEGG	270	2011-06-08	http://www.genome.jp/dbget-bin/www_bget?pathway:map00270	S_ADENOSYLMETHIONINE_DEPENDENT_METHYLTRANSFERASE_ACTIVITY	2.17e-12	S_ADENOSYLMETHIONINE_DEPENDENT_METHYLTRANSFERASE_ACTIVITY	5	NITROGEN_COMPOUND_METABOLIC_PROCESS	1.49e-15	ORGANIC_ACID_METABOLIC_PROCESS	10
Valine, leucine and isoleucine degradation (KEGG)	44	KEGG	280	2011-06-08	http://www.genome.jp/dbget-bin/www_bget?pathway:map00280	OXIDOREDUCTASE_ACTIVITY	3.56e-24	OXIDOREDUCTASE_ACTIVITY	18	CARBOXYLIC_ACID_METABOLIC_PROCESS	8.27e-14	CARBOXYLIC_ACID_METABOLIC_PROCESS	10
Valine, leucine and isoleucine biosynthesis (KEGG)	11	KEGG	290	2011-06-08	http://www.genome.jp/dbget-bin/www_bget?pathway:map00290	OXIDOREDUCTASE_ACTIVITY_ACTING_ON_THE_ALDEHYDE_OR_OXO_GROUP_OF_DONORS	1.9e-07	OXIDOREDUCTASE_ACTIVITY	2	COFACTOR_CATABOLIC_PROCESS	1.23e-05	COFACTOR_METABOLIC_PROCESS	1
Lysine degradation (KEGG)	49	KEGG	310	2011-06-08	http://www.genome.jp/dbget-bin/www_bget?pathway:map00310	HISTONE_METHYLTRANSFERASE_ACTIVITY	7.21e-14	OXIDOREDUCTASE_ACTIVITY	12	CHROMATIN_MODIFICATION	1.4e-07	BIOPOLYMER_METABOLIC_PROCESS	8
Arginine and proline metabolism (KEGG)	55	KEGG	330	2011-06-08	http://www.genome.jp/dbget-bin/www_bget?pathway:map00330	OXIDOREDUCTASE_ACTIVITY	8.43e-19	OXIDOREDUCTASE_ACTIVITY	16	AMINO_ACID_AND_DERIVATIVE_METABOLIC_PROCESS	6.46e-21	NITROGEN_COMPOUND_METABOLIC_PROCESS	14
Histidine metabolism (KEGG)	30	KEGG	340	2011-06-08	http://www.genome.jp/dbget-bin/www_bget?pathway:map00340	OXIDOREDUCTASE_ACTIVITY_ACTING_ON_THE_ALDEHYDE_OR_OXO_GROUP_OF_DONORSNAD_OR_NADP_AS_ACCEPTOR	1.15e-22	OXIDOREDUCTASE_ACTIVITY	10	ALCOHOL_METABOLIC_PROCESS	1.52e-07	LIPID_METABOLIC_PROCESS	4
Tyrosine metabolism (KEGG)	41	KEGG	350	2011-06-08	http://www.genome.jp/dbget-bin/www_bget?pathway:map00350	OXIDOREDUCTASE_ACTIVITY	3.98e-23	OXIDOREDUCTASE_ACTIVITY	17	AMINO_ACID_METABOLIC_PROCESS	2.84e-14	CARBOXYLIC_ACID_METABOLIC_PROCESS	9
Phenylalanine metabolism (KEGG)	17	KEGG	360	2011-06-08	http://www.genome.jp/dbget-bin/www_bget?pathway:map00360	OXIDOREDUCTASE_ACTIVITY	4.14e-13	OXIDOREDUCTASE_ACTIVITY	8	AMINE_METABOLIC_PROCESS	1.08e-09	CARBOXYLIC_ACID_METABOLIC_PROCESS	5
Tryptophan metabolism (KEGG)	42	KEGG	380	2011-06-08	http://www.genome.jp/dbget-bin/www_bget?pathway:map00380	OXIDOREDUCTASE_ACTIVITY	1.16e-24	OXIDOREDUCTASE_ACTIVITY	18	GENERATION_OF_PRECURSOR_METABOLITES_AND_ENERGY	0.000127252	BIOSYNTHETIC_PROCESS	3
beta-Alanine metabolism (KEGG)	27	KEGG	410	2011-06-08	http://www.genome.jp/dbget-bin/www_bget?pathway:map00410	OXIDOREDUCTASE_ACTIVITY_ACTING_ON_THE_ALDEHYDE_OR_OXO_GROUP_OF_DONORSNAD_OR_NADP_AS_ACCEPTOR	3.79e-23	OXIDOREDUCTASE_ACTIVITY	13	CARBOXYLIC_ACID_METABOLIC_PROCESS	2.36e-09	LIPID_METABOLIC_PROCESS	7
Taurine and hypotaurine metabolism (KEGG)	10	KEGG	430	2011-06-08	http://www.genome.jp/dbget-bin/www_bget?pathway:map00430	CARBOXY_LYASE_ACTIVITY	2.04e-05	LYASE_ACTIVITY	1	AMINO_ACID_METABOLIC_PROCESS	4.7e-13	CARBOXYLIC_ACID_METABOLIC_PROCESS	5
Selenocompound metabolism (KEGG)	17	KEGG	450	2011-06-08	http://www.genome.jp/dbget-bin/www_bget?pathway:map00450	OXIDOREDUCTASE_ACTIVITY_ACTING_ON_SULFUR_GROUP_OF_DONORS	6.1e-08	OXIDOREDUCTASE_ACTIVITY_ACTING_ON_SULFUR_GROUP_OF_DONORS	2	AMINO_ACID_AND_DERIVATIVE_METABOLIC_PROCESS	1.23e-06	BIOPOLYMER_METABOLIC_PROCESS	3
Cyanoamino acid metabolism (KEGG)	7	KEGG	460	2011-06-08	http://www.genome.jp/dbget-bin/www_bget?pathway:map00460	HYDROLASE_ACTIVITY_HYDROLYZING_O_GLYCOSYL_COMPOUNDS	6.95e-05	HYDROLASE_ACTIVITY_ACTING_ON_GLYCOSYL_BONDS	1	CELLULAR_CARBOHYDRATE_CATABOLIC_PROCESS	2.65e-05	CARBOXYLIC_ACID_METABOLIC_PROCESS	1
Glutathione metabolism (KEGG)	50	KEGG	480	2011-06-08	http://www.genome.jp/dbget-bin/www_bget?pathway:map00480	GLUTATHIONE_TRANSFERASE_ACTIVITY	9.03e-41	TRANSFERASE_ACTIVITY_TRANSFERRING_ALKYL_OR_ARYLOTHER_THAN_METHYLGROUPS	16	SULFUR_METABOLIC_PROCESS	2.75e-10	CARBOXYLIC_ACID_METABOLIC_PROCESS	7
Starch and sucrose metabolism (KEGG)	55	KEGG	500	2011-06-08	http://www.genome.jp/dbget-bin/www_bget?pathway:map00500	HYDROLASE_ACTIVITY_HYDROLYZING_O_GLYCOSYL_COMPOUNDS	6.98e-14	HYDROLASE_ACTIVITY_ACTING_ON_GLYCOSYL_BONDS	7	CELLULAR_CARBOHYDRATE_METABOLIC_PROCESS	9.83e-18	CARBOHYDRATE_METABOLIC_PROCESS	13
N-Glycan biosynthesis (KEGG)	49	KEGG	510	2011-06-08	http://www.genome.jp/dbget-bin/www_bget?pathway:map00510	TRANSFERASE_ACTIVITY_TRANSFERRING_GLYCOSYL_GROUPS	3.72e-38	TRANSFERASE_ACTIVITY_TRANSFERRING_GLYCOSYL_GROUPS	21	GLYCOPROTEIN_BIOSYNTHETIC_PROCESS	2.65e-37	BIOPOLYMER_METABOLIC_PROCESS	20
Other glycan degradation (KEGG)	17	KEGG	511	2011-06-08	http://www.genome.jp/dbget-bin/www_bget?pathway:map00511	HYDROLASE_ACTIVITY_HYDROLYZING_O_GLYCOSYL_COMPOUNDS	1.46e-18	HYDROLASE_ACTIVITY_ACTING_ON_GLYCOSYL_BONDS	7	GLYCOPROTEIN_CATABOLIC_PROCESS	1.12e-07	GLYCOPROTEIN_METABOLIC_PROCESS	2
Mucin type O-Glycan biosynthesis (KEGG)	30	KEGG	512	2011-06-08	http://www.genome.jp/dbget-bin/www_bget?pathway:map00512	TRANSFERASE_ACTIVITY_TRANSFERRING_GLYCOSYL_GROUPS	6.05e-32	TRANSFERASE_ACTIVITY_TRANSFERRING_GLYCOSYL_GROUPS	16	PROTEIN_AMINO_ACID_O_LINKED_GLYCOSYLATION	4e-19	BIOSYNTHETIC_PROCESS	8
Other types of O-glycan biosynthesis (KEGG)	46	KEGG	514	2011-06-08	http://www.genome.jp/dbget-bin/www_bget?pathway:map00514	TRANSFERASE_ACTIVITY_TRANSFERRING_GLYCOSYL_GROUPS	1.18e-21	TRANSFERASE_ACTIVITY_TRANSFERRING_GLYCOSYL_GROUPS	13	XENOBIOTIC_METABOLIC_PROCESS	6.91e-17	BIOPOLYMER_METABOLIC_PROCESS	8
Amino sugar and nucleotide sugar metabolism (KEGG)	48	KEGG	520	2011-06-08	http://www.genome.jp/dbget-bin/www_bget?pathway:map00520	CARBOHYDRATE_KINASE_ACTIVITY	1.84e-15	TRANSFERASE_ACTIVITY_TRANSFERRING_PHOSPHORUS_CONTAINING_GROUPS	8	CELLULAR_CARBOHYDRATE_METABOLIC_PROCESS	1.44e-32	CELLULAR_CARBOHYDRATE_METABOLIC_PROCESS	19
Glycosaminoglycan degradation (KEGG)	19	KEGG	531	2011-06-08	http://www.genome.jp/dbget-bin/www_bget?pathway:map00531	HYDROLASE_ACTIVITY_HYDROLYZING_O_GLYCOSYL_COMPOUNDS	1.25e-26	HYDROLASE_ACTIVITY_ACTING_ON_GLYCOSYL_BONDS	10	CARBOHYDRATE_METABOLIC_PROCESS	2.04e-12	CARBOHYDRATE_METABOLIC_PROCESS	7
Glycosaminoglycan biosynthesis - chondroitin sulfate (KEGG)	22	KEGG	532	2011-06-08	http://www.genome.jp/dbget-bin/www_bget?pathway:map00532	SULFOTRANSFERASE_ACTIVITY	1.11e-18	SULFOTRANSFERASE_ACTIVITY	7	CARBOHYDRATE_BIOSYNTHETIC_PROCESS	7.19e-22	CARBOHYDRATE_METABOLIC_PROCESS	11
Glycosaminoglycan biosynthesis - keratan sulfate (KEGG)	15	KEGG	533	2011-06-08	http://www.genome.jp/dbget-bin/www_bget?pathway:map00533	TRANSFERASE_ACTIVITY_TRANSFERRING_GLYCOSYL_GROUPS	1.14e-17	TRANSFERASE_ACTIVITY_TRANSFERRING_GLYCOSYL_GROUPS	8	CARBOHYDRATE_METABOLIC_PROCESS	1.79e-13	CARBOHYDRATE_METABOLIC_PROCESS	7
Glycosaminoglycan biosynthesis - heparan sulfate (KEGG)	26	KEGG	534	2011-06-08	http://www.genome.jp/dbget-bin/www_bget?pathway:map00534	UDP_GLYCOSYLTRANSFERASE_ACTIVITY	8.22e-12	UDP_GLYCOSYLTRANSFERASE_ACTIVITY	5	CARBOHYDRATE_BIOSYNTHETIC_PROCESS	3.19e-26	CARBOHYDRATE_METABOLIC_PROCESS	13
Glycerolipid metabolism (KEGG)	50	KEGG	561	2011-06-08	http://www.genome.jp/dbget-bin/www_bget?pathway:map00561	CARBOXYLESTERASE_ACTIVITY	4.78e-17	HYDROLASE_ACTIVITY_ACTING_ON_ESTER_BONDS	11	TRIACYLGLYCEROL_METABOLIC_PROCESS	4.7e-17	LIPID_METABOLIC_PROCESS	14
Inositol phosphate metabolism (KEGG)	57	KEGG	562	2011-06-08	http://www.genome.jp/dbget-bin/www_bget?pathway:map00562	INOSITOL_OR_PHOSPHATIDYLINOSITOL_KINASE_ACTIVITY	4.41e-31	PHOSPHOTRANSFERASE_ACTIVITY_ALCOHOL_GROUP_AS_ACCEPTOR	12	PHOSPHOLIPID_METABOLIC_PROCESS	6.21e-15	SIGNAL_TRANSDUCTION	16
Glycosylphosphatidylinositol(GPI)-anchor biosynthesis (KEGG)	25	KEGG	563	2011-06-08	http://www.genome.jp/dbget-bin/www_bget?pathway:map00563	MANNOSYLTRANSFERASE_ACTIVITY	5e-13	TRANSFERASE_ACTIVITY_TRANSFERRING_HEXOSYL_GROUPS	5	PROTEIN_AMINO_ACID_LIPIDATION	1.02e-47	PHOSPHOLIPID_BIOSYNTHETIC_PROCESS	16
Glycerophospholipid metabolism (KEGG)	82	KEGG	564	2011-06-08	http://www.genome.jp/dbget-bin/www_bget?pathway:map00564	PHOSPHOLIPASE_A2_ACTIVITY	2.15e-22	HYDROLASE_ACTIVITY_ACTING_ON_ESTER_BONDS	16	PHOSPHOLIPID_METABOLIC_PROCESS	3.42e-30	LIPID_METABOLIC_PROCESS	24
Ether lipid metabolism (KEGG)	36	KEGG	565	2011-06-08	http://www.genome.jp/dbget-bin/www_bget?pathway:map00565	PHOSPHOLIPASE_A2_ACTIVITY	2.57e-26	HYDROLASE_ACTIVITY_ACTING_ON_ESTER_BONDS	15	PHOSPHOLIPID_METABOLIC_PROCESS	4.62e-15	LIPID_METABOLIC_PROCESS	11
Arachidonic acid metabolism (KEGG)	59	KEGG	590	2011-06-08	http://www.genome.jp/dbget-bin/www_bget?pathway:map00590	PHOSPHOLIPASE_A2_ACTIVITY	6.34e-24	OXIDOREDUCTASE_ACTIVITY	16	CELLULAR_LIPID_METABOLIC_PROCESS	1.06e-20	LIPID_METABOLIC_PROCESS	18
Linoleic acid metabolism (KEGG)	30	KEGG	591	2011-06-08	http://www.genome.jp/dbget-bin/www_bget?pathway:map00591	PHOSPHOLIPASE_A2_ACTIVITY	3.04e-27	LIPASE_ACTIVITY	9	LIPID_METABOLIC_PROCESS	5.39e-13	LIPID_METABOLIC_PROCESS	10
alpha-Linolenic acid metabolism (KEGG)	20	KEGG	592	2011-06-08	http://www.genome.jp/dbget-bin/www_bget?pathway:map00592	PHOSPHOLIPASE_A2_ACTIVITY	1.87e-29	LIPASE_ACTIVITY	9	LIPID_METABOLIC_PROCESS	1.35e-13	LIPID_METABOLIC_PROCESS	9
Sphingolipid metabolism (KEGG)	40	KEGG	600	2011-06-08	http://www.genome.jp/dbget-bin/www_bget?pathway:map00600	PHOSPHORIC_ESTER_HYDROLASE_ACTIVITY	5.21e-10	HYDROLASE_ACTIVITY_ACTING_ON_ESTER_BONDS	8	SPHINGOLIPID_METABOLIC_PROCESS	1.35e-37	LIPID_METABOLIC_PROCESS	17
Glycosphingolipid biosynthesis - lacto and neolacto series (KEGG)	26	KEGG	601	2011-06-08	http://www.genome.jp/dbget-bin/www_bget?pathway:map00601	TRANSFERASE_ACTIVITY_TRANSFERRING_GLYCOSYL_GROUPS	6.69e-39	TRANSFERASE_ACTIVITY_TRANSFERRING_GLYCOSYL_GROUPS	18	GLYCOPROTEIN_BIOSYNTHETIC_PROCESS	5.15e-21	BIOSYNTHETIC_PROCESS	13
Glycosphingolipid biosynthesis - globo series (KEGG)	14	KEGG	603	2011-06-08	http://www.genome.jp/dbget-bin/www_bget?pathway:map00603	TRANSFERASE_ACTIVITY_TRANSFERRING_GLYCOSYL_GROUPS	4.57e-18	TRANSFERASE_ACTIVITY_TRANSFERRING_GLYCOSYL_GROUPS	8	BIOSYNTHETIC_PROCESS	3.01e-12	BIOSYNTHETIC_PROCESS	8
Glycosphingolipid biosynthesis - ganglio series (KEGG)	15	KEGG	604	2011-06-08	http://www.genome.jp/dbget-bin/www_bget?pathway:map00604	SIALYLTRANSFERASE_ACTIVITY	2.83e-14	TRANSFERASE_ACTIVITY_TRANSFERRING_GLYCOSYL_GROUPS	6	GLYCOLIPID_METABOLIC_PROCESS	4.5e-16	CARBOHYDRATE_METABOLIC_PROCESS	6
Pyruvate metabolism (KEGG)	40	KEGG	620	2011-06-08	http://www.genome.jp/dbget-bin/www_bget?pathway:map00620	OXIDOREDUCTASE_ACTIVITY	1.32e-21	OXIDOREDUCTASE_ACTIVITY	16	COENZYME_METABOLIC_PROCESS	9.64e-07	CARBOHYDRATE_METABOLIC_PROCESS	5
Glyoxylate and dicarboxylate metabolism (KEGG)	18	KEGG	630	2011-06-08	http://www.genome.jp/dbget-bin/www_bget?pathway:map00630	OXIDOREDUCTASE_ACTIVITY_ACTING_ON_CH_OH_GROUP_OF_DONORS	2.37e-09	OXIDOREDUCTASE_ACTIVITY	4	TRICARBOXYLIC_ACID_CYCLE_INTERMEDIATE_METABOLIC_PROCESS	1.01e-07	CARBOXYLIC_ACID_METABOLIC_PROCESS	4
Propanoate metabolism (KEGG)	32	KEGG	640	2011-06-08	http://www.genome.jp/dbget-bin/www_bget?pathway:map00640	OXIDOREDUCTASE_ACTIVITY	8.23e-15	OXIDOREDUCTASE_ACTIVITY	11	FATTY_ACID_BETA_OXIDATION	6.09e-07	LIPID_METABOLIC_PROCESS	5
Butanoate metabolism (KEGG)	30	KEGG	650	2011-06-08	http://www.genome.jp/dbget-bin/www_bget?pathway:map00650	OXIDOREDUCTASE_ACTIVITY_ACTING_ON_CH_OH_GROUP_OF_DONORS	3.87e-14	OXIDOREDUCTASE_ACTIVITY	10	CELLULAR_CATABOLIC_PROCESS	5.97e-10	CELLULAR_CATABOLIC_PROCESS	7
One carbon pool by folate (KEGG)	18	KEGG	670	2011-06-08	http://www.genome.jp/dbget-bin/www_bget?pathway:map00670	HYDROLASE_ACTIVITY_ACTING_ON_CARBON_NITROGEN_NOT_PEPTIDEBONDSIN_CYCLIC_AMIDINES	8.3e-10	HYDROLASE_ACTIVITY_ACTING_ON_CARBON_NITROGEN_NOT_PEPTIDEBONDS	3	CARBOXYLIC_ACID_METABOLIC_PROCESS	6.32e-09	CARBOXYLIC_ACID_METABOLIC_PROCESS	5
Riboflavin metabolism (KEGG)	12	KEGG	740	2011-06-08	http://www.genome.jp/dbget-bin/www_bget?pathway:map00740	PHOSPHORIC_ESTER_HYDROLASE_ACTIVITY	1.43e-10	HYDROLASE_ACTIVITY_ACTING_ON_ESTER_BONDS	5	RESPONSE_TO_NUTRIENT	4.47e-05	RESPONSE_TO_NUTRIENT	1
Vitamin B6 metabolism (KEGG)	6	KEGG	750	2011-06-08	http://www.genome.jp/dbget-bin/www_bget?pathway:map00750	OXIDOREDUCTASE_ACTIVITY_ACTING_ON_THE_ALDEHYDE_OR_OXO_GROUP_OF_DONORS	1.73e-05	PHOSPHOTRANSFERASE_ACTIVITY_ALCOHOL_GROUP_AS_ACCEPTOR	1	OXYGEN_AND_REACTIVE_OXYGEN_SPECIES_METABOLIC_PROCESS	1.28e-05	DEFENSE_RESPONSE	1
Nicotinate and nicotinamide metabolism (KEGG)	25	KEGG	760	2011-06-08	http://www.genome.jp/dbget-bin/www_bget?pathway:map00760	PHOSPHORIC_ESTER_HYDROLASE_ACTIVITY	2.53e-08	HYDROLASE_ACTIVITY_ACTING_ON_ESTER_BONDS	5	PYRIMIDINE_NUCLEOTIDE_METABOLIC_PROCESS	1.44e-07	NUCLEOBASENUCLEOSIDENUCLEOTIDE_AND_NUCLEIC_ACID_METABOLIC_PROCESS	3
Pantothenate and CoA biosynthesis (KEGG)	17	KEGG	770	2011-06-08	http://www.genome.jp/dbget-bin/www_bget?pathway:map00770	HYDROLASE_ACTIVITY_ACTING_ON_CARBON_NITROGEN_NOT_PEPTIDEBONDS	7.08e-06	HYDROLASE_ACTIVITY_ACTING_ON_ACID_ANHYDRIDES	2	RESPONSE_TO_TOXIN	3.05e-05	BIOSYNTHETIC_PROCESS	2
Folate biosynthesis (KEGG)	13	KEGG	790	2011-06-08	http://www.genome.jp/dbget-bin/www_bget?pathway:map00790	OXIDOREDUCTASE_ACTIVITY_ACTING_ON_THE_CH_NH_GROUP_OF_DONORS	1.75e-05	OXIDOREDUCTASE_ACTIVITY	2	AROMATIC_COMPOUND_METABOLIC_PROCESS	3.15e-12	NITROGEN_COMPOUND_METABOLIC_PROCESS	5
Retinol metabolism (KEGG)	64	KEGG	830	2011-06-08	http://www.genome.jp/dbget-bin/www_bget?pathway:map00830	OXIDOREDUCTASE_ACTIVITY	8.81e-27	OXIDOREDUCTASE_ACTIVITY	22	XENOBIOTIC_METABOLIC_PROCESS	1.14e-18	LIPID_METABOLIC_PROCESS	17
Porphyrin and chlorophyll metabolism (KEGG)	43	KEGG	860	2011-06-08	http://www.genome.jp/dbget-bin/www_bget?pathway:map00860	OXIDOREDUCTASE_ACTIVITY	3.25e-10	OXIDOREDUCTASE_ACTIVITY	9	HEME_METABOLIC_PROCESS	7.48e-27	COFACTOR_METABOLIC_PROCESS	11
Terpenoid backbone biosynthesis (KEGG)	15	KEGG	900	2011-06-08	http://www.genome.jp/dbget-bin/www_bget?pathway:map00900	TRANSFERASE_ACTIVITY_TRANSFERRING_ALKYL_OR_ARYLOTHER_THAN_METHYLGROUPS	5.55e-09	TRANSFERASE_ACTIVITY_TRANSFERRING_ALKYL_OR_ARYLOTHER_THAN_METHYLGROUPS	3	ISOPRENOID_METABOLIC_PROCESS	5.19e-14	LIPID_METABOLIC_PROCESS	7
Nitrogen metabolism (KEGG)	23	KEGG	910	2011-06-08	http://www.genome.jp/dbget-bin/www_bget?pathway:map00910	CARBONATE_DEHYDRATASE_ACTIVITY	8.73e-41	HYDRO_LYASE_ACTIVITY	12	AMINO_ACID_METABOLIC_PROCESS	2.07e-08	CARBOXYLIC_ACID_METABOLIC_PROCESS	4
Sulfur metabolism (KEGG)	13	KEGG	920	2011-06-08	http://www.genome.jp/dbget-bin/www_bget?pathway:map00920	SULFOTRANSFERASE_ACTIVITY	5.98e-18	SULFOTRANSFERASE_ACTIVITY	6	PROTEOGLYCAN_BIOSYNTHETIC_PROCESS	7.65e-11	NITROGEN_COMPOUND_METABOLIC_PROCESS	5
Aminoacyl-tRNA biosynthesis (KEGG)	63	KEGG	970	2011-06-08	http://www.genome.jp/dbget-bin/www_bget?pathway:map00970	LIGASE_ACTIVITY_FORMING_CARBON_OXYGEN_BONDS	0	LIGASE_ACTIVITY	14	TRNA_METABOLIC_PROCESS	3.77e-24	PROTEIN_METABOLIC_PROCESS	12
Metabolism of xenobiotics by cytochrome P450 (KEGG)	71	KEGG	980	2011-06-08	http://www.genome.jp/dbget-bin/www_bget?pathway:map00980	GLUTATHIONE_TRANSFERASE_ACTIVITY	3.67e-38	OXIDOREDUCTASE_ACTIVITY	20	XENOBIOTIC_METABOLIC_PROCESS	2.75e-18	LIPID_METABOLIC_PROCESS	17
Drug metabolism - cytochrome P450 (KEGG)	73	KEGG	982	2011-06-08	http://www.genome.jp/dbget-bin/www_bget?pathway:map00982	GLUTATHIONE_TRANSFERASE_ACTIVITY	5.83e-38	OXIDOREDUCTASE_ACTIVITY	19	XENOBIOTIC_METABOLIC_PROCESS	3.47e-18	LIPID_METABOLIC_PROCESS	13
Drug metabolism - other enzymes (KEGG)	52	KEGG	983	2011-06-08	http://www.genome.jp/dbget-bin/www_bget?pathway:map00983	TRANSFERASE_ACTIVITY_TRANSFERRING_PENTOSYL_GROUPS	6.06e-12	TRANSFERASE_ACTIVITY_TRANSFERRING_GLYCOSYL_GROUPS	6	XENOBIOTIC_METABOLIC_PROCESS	1.95e-19	NUCLEOBASENUCLEOSIDENUCLEOTIDE_AND_NUCLEIC_ACID_METABOLIC_PROCESS	10
Biosynthesis of unsaturated fatty acids (KEGG)	21	KEGG	1040	2011-06-08	http://www.genome.jp/dbget-bin/www_bget?pathway:map01040	OXIDOREDUCTASE_ACTIVITY_GO_0016705	6.39e-06	OXIDOREDUCTASE_ACTIVITY	4	MONOCARBOXYLIC_ACID_METABOLIC_PROCESS	1.48e-14	LIPID_METABOLIC_PROCESS	9
Metabolic pathways (KEGG)	1138	KEGG	1100	2011-06-08	http://www.genome.jp/dbget-bin/www_bget?pathway:map01100	OXIDOREDUCTASE_ACTIVITY	1.08e-126	OXIDOREDUCTASE_ACTIVITY	160	LIPID_METABOLIC_PROCESS	5.5e-103	BIOSYNTHETIC_PROCESS	163
ABC transporters (KEGG)	44	KEGG	2010	2011-06-08	http://www.genome.jp/dbget-bin/www_bget?pathway:map02010	ADENYL_RIBONUCLEOTIDE_BINDING	3.88e-31	NUCLEOTIDE_BINDING	19	TRANSPORT	2.69e-24	ESTABLISHMENT_OF_LOCALIZATION	24
Ribosome biogenesis in eukaryotes (KEGG)	84	KEGG	3008	2011-06-08	http://www.genome.jp/dbget-bin/www_bget?pathway:map03008	ENDONUCLEASE_ACTIVITY_GO_0016893	5.81e-15	HYDROLASE_ACTIVITY_ACTING_ON_ESTER_BONDS	8	RRNA_PROCESSING	9.34e-08	BIOPOLYMER_METABOLIC_PROCESS	9
Ribosome (KEGG)	92	KEGG	3010	2011-06-08	http://www.genome.jp/dbget-bin/www_bget?pathway:map03010	STRUCTURAL_CONSTITUENT_OF_RIBOSOME	9.48e-165	STRUCTURAL_CONSTITUENT_OF_RIBOSOME	68	TRANSLATION	2.77e-69	CELLULAR_PROTEIN_METABOLIC_PROCESS	45
RNA transport (KEGG)	153	KEGG	3013	2011-06-08	http://www.genome.jp/dbget-bin/www_bget?pathway:map03013	TRANSLATION_INITIATION_FACTOR_ACTIVITY	1.35e-39	RNA_BINDING	23	RIBONUCLEOPROTEIN_COMPLEX_BIOGENESIS_AND_ASSEMBLY	4.2e-52	PROTEIN_METABOLIC_PROCESS	35
mRNA surveillance pathway (KEGG)	84	KEGG	3015	2011-06-08	http://www.genome.jp/dbget-bin/www_bget?pathway:map03015	PROTEIN_PHOSPHATASE_TYPE_2A_REGULATOR_ACTIVITY	9.68e-22	RNA_BINDING	19	MRNA_METABOLIC_PROCESS	5.67e-29	BIOPOLYMER_METABOLIC_PROCESS	31
RNA degradation (KEGG)	71	KEGG	3018	2011-06-08	http://www.genome.jp/dbget-bin/www_bget?pathway:map03018	MRNA_BINDING	1.23e-08	RNA_BINDING	8	RNA_PROCESSING	2.85e-13	BIOPOLYMER_METABOLIC_PROCESS	15
RNA polymerase (KEGG)	30	KEGG	3020	2011-06-08	http://www.genome.jp/dbget-bin/www_bget?pathway:map03020	RNA_POLYMERASE_ACTIVITY	4.64e-29	NUCLEOTIDYLTRANSFERASE_ACTIVITY	10	TRANSCRIPTION	7.68e-19	NUCLEOBASENUCLEOSIDENUCLEOTIDE_AND_NUCLEIC_ACID_METABOLIC_PROCESS	17
Basal transcription factors (KEGG)	54	KEGG	3022	2011-06-08	http://www.genome.jp/dbget-bin/www_bget?pathway:map03022	GENERAL_RNA_POLYMERASE_II_TRANSCRIPTION_FACTOR_ACTIVITY	1.9e-31	RNA_POLYMERASE_II_TRANSCRIPTION_FACTOR_ACTIVITY	17	TRANSCRIPTION_FROM_RNA_POLYMERASE_II_PROMOTER	4.11e-21	BIOPOLYMER_METABOLIC_PROCESS	22
DNA replication (KEGG)	36	KEGG	3030	2011-06-08	http://www.genome.jp/dbget-bin/www_bget?pathway:map03030	DNA_DIRECTED_DNA_POLYMERASE_ACTIVITY	1.42e-19	DNA_BINDING	13	DNA_REPLICATION	9.15e-43	BIOPOLYMER_METABOLIC_PROCESS	24
Spliceosome (KEGG)	128	KEGG	3040	2011-06-08	http://www.genome.jp/dbget-bin/www_bget?pathway:map03040	RNA_SPLICING_FACTOR_ACTIVITYTRANSESTERIFICATION_MECHANISM	4.96e-24	RNA_BINDING	21	RNA_SPLICING	1.69e-92	NUCLEOBASENUCLEOSIDENUCLEOTIDE_AND_NUCLEIC_ACID_METABOLIC_PROCESS	59
Proteasome (KEGG)	45	KEGG	3050	2011-06-08	http://www.genome.jp/dbget-bin/www_bget?pathway:map03050	ATPASE_ACTIVITY	4.5e-06	HYDROLASE_ACTIVITY_ACTING_ON_ACID_ANHYDRIDES	4	PROTEOLYSIS	6.27e-05	PROTEOLYSIS	4
Protein export (KEGG)	23	KEGG	3060	2011-06-08	http://www.genome.jp/dbget-bin/www_bget?pathway:map03060	RIBONUCLEOPROTEIN_BINDING	1.11e-07	RIBONUCLEOPROTEIN_BINDING	2	PROTEIN_TARGETING_TO_MEMBRANE	6.91e-05	PROTEIN_METABOLIC_PROCESS	3
PPAR signaling pathway (KEGG)	71	KEGG	3320	2011-06-08	http://www.genome.jp/dbget-bin/www_bget?pathway:map03320	LIPID_BINDING	2.61e-10	OXIDOREDUCTASE_ACTIVITY	10	LIPID_METABOLIC_PROCESS	2.22e-24	LIPID_METABOLIC_PROCESS	22
Base excision repair (KEGG)	34	KEGG	3410	2011-06-08	http://www.genome.jp/dbget-bin/www_bget?pathway:map03410	DNA_DIRECTED_DNA_POLYMERASE_ACTIVITY	8.54e-20	DNA_BINDING	14	DNA_METABOLIC_PROCESS	2.04e-36	BIOPOLYMER_METABOLIC_PROCESS	24
Nucleotide excision repair (KEGG)	48	KEGG	3420	2011-06-08	http://www.genome.jp/dbget-bin/www_bget?pathway:map03420	SINGLE_STRANDED_DNA_BINDING	1.22e-21	DNA_BINDING	19	DNA_METABOLIC_PROCESS	1.18e-45	BIOPOLYMER_METABOLIC_PROCESS	31
Mismatch repair (KEGG)	23	KEGG	3430	2011-06-08	http://www.genome.jp/dbget-bin/www_bget?pathway:map03430	STRUCTURE_SPECIFIC_DNA_BINDING	1.16e-20	DNA_BINDING	14	DNA_REPLICATION	2.15e-35	DNA_METABOLIC_PROCESS	17
Homologous recombination (KEGG)	28	KEGG	3440	2011-06-08	http://www.genome.jp/dbget-bin/www_bget?pathway:map03440	DNA_BINDING	8.5e-15	DNA_BINDING	13	DNA_METABOLIC_PROCESS	2.45e-37	DNA_METABOLIC_PROCESS	21
Non-homologous end-joining (KEGG)	14	KEGG	3450	2011-06-08	http://www.genome.jp/dbget-bin/www_bget?pathway:map03450	DOUBLE_STRANDED_DNA_BINDING	1.5e-11	DNA_BINDING	7	DOUBLE_STRAND_BREAK_REPAIR	1.51e-21	BIOPOLYMER_METABOLIC_PROCESS	10
MAPK signaling pathway (KEGG)	268	KEGG	4010	2011-06-08	http://www.genome.jp/dbget-bin/www_bget?pathway:map04010	VOLTAGE_GATED_CALCIUM_CHANNEL_ACTIVITY	0	PHOSPHOTRANSFERASE_ACTIVITY_ALCOHOL_GROUP_AS_ACCEPTOR	60	SIGNAL_TRANSDUCTION	4.63e-74	SIGNAL_TRANSDUCTION	132
ErbB signaling pathway (KEGG)	87	KEGG	4012	2011-06-08	http://www.genome.jp/dbget-bin/www_bget?pathway:map04012	PHOSPHOTRANSFERASE_ACTIVITY_ALCOHOL_GROUP_AS_ACCEPTOR	1.29e-24	PHOSPHOTRANSFERASE_ACTIVITY_ALCOHOL_GROUP_AS_ACCEPTOR	24	SIGNAL_TRANSDUCTION	4.13e-30	SIGNAL_TRANSDUCTION	47
Calcium signaling pathway (KEGG)	177	KEGG	4020	2011-06-08	http://www.genome.jp/dbget-bin/www_bget?pathway:map04020	RHODOPSIN_LIKE_RECEPTOR_ACTIVITY	4.24e-53	RECEPTOR_ACTIVITY	56	G_PROTEIN_COUPLED_RECEPTOR_PROTEIN_SIGNALING_PATHWAY	2.17e-55	SIGNAL_TRANSDUCTION	82
Cytokine-cytokine receptor interaction (KEGG)	265	KEGG	4060	2011-06-08	http://www.genome.jp/dbget-bin/www_bget?pathway:map04060	CYTOKINE_ACTIVITY	1.01e-136	RECEPTOR_BINDING	93	SIGNAL_TRANSDUCTION	2.27e-87	SIGNAL_TRANSDUCTION	143
Chemokine signaling pathway (KEGG)	189	KEGG	4062	2011-06-08	http://www.genome.jp/dbget-bin/www_bget?pathway:map04062	CHEMOKINE_RECEPTOR_BINDING	2.99e-86	RECEPTOR_BINDING	46	LOCOMOTORY_BEHAVIOR	3.75e-88	SIGNAL_TRANSDUCTION	104
Phosphatidylinositol signaling system (KEGG)	78	KEGG	4070	2011-06-08	http://www.genome.jp/dbget-bin/www_bget?pathway:map04070	INOSITOL_OR_PHOSPHATIDYLINOSITOL_KINASE_ACTIVITY	2.37e-35	TRANSFERASE_ACTIVITY_TRANSFERRING_PHOSPHORUS_CONTAINING_GROUPS	23	PHOSPHOLIPID_METABOLIC_PROCESS	5.45e-17	SIGNAL_TRANSDUCTION	25
Neuroactive ligand-receptor interaction (KEGG)	272	KEGG	4080	2011-06-08	http://www.genome.jp/dbget-bin/www_bget?pathway:map04080	GLUTAMATE_RECEPTOR_ACTIVITY	0	RECEPTOR_ACTIVITY	164	G_PROTEIN_COUPLED_RECEPTOR_PROTEIN_SIGNALING_PATHWAY	1.6e-213	SIGNAL_TRANSDUCTION	205
Cell cycle (KEGG)	128	KEGG	4110	2011-06-08	http://www.genome.jp/dbget-bin/www_bget?pathway:map04110	PROTEIN_KINASE_INHIBITOR_ACTIVITY	1.63e-14	DNA_BINDING	24	CELL_CYCLE_GO_0007049	3.04e-77	CELL_CYCLE_GO_0007049	60
Oocyte meiosis (KEGG)	114	KEGG	4114	2011-06-08	http://www.genome.jp/dbget-bin/www_bget?pathway:map04114	PROTEIN_PHOSPHATASE_TYPE_2A_REGULATOR_ACTIVITY	8.69e-11	PHOSPHOTRANSFERASE_ACTIVITY_ALCOHOL_GROUP_AS_ACCEPTOR	12	CELL_CYCLE_GO_0007049	4.54e-26	BIOPOLYMER_METABOLIC_PROCESS	27
p53 signaling pathway (KEGG)	69	KEGG	4115	2011-06-08	http://www.genome.jp/dbget-bin/www_bget?pathway:map04115	PROTEIN_KINASE_INHIBITOR_ACTIVITY	1.31e-06	ENZYME_REGULATOR_ACTIVITY	7	CELL_CYCLE_GO_0007049	1.67e-23	CELL_DEVELOPMENT	25
Ubiquitin mediated proteolysis (KEGG)	139	KEGG	4120	2011-06-08	http://www.genome.jp/dbget-bin/www_bget?pathway:map04120	SMALL_PROTEIN_CONJUGATING_ENZYME_ACTIVITY	6.94e-60	ACID_AMINO_ACID_LIGASE_ACTIVITY	32	PROTEIN_CATABOLIC_PROCESS	2.31e-54	BIOPOLYMER_METABOLIC_PROCESS	54
Sulfur relay system (KEGG)	10	KEGG	4122	2011-06-08	http://www.genome.jp/dbget-bin/www_bget?pathway:map04122	TRANSFERASE_ACTIVITY_TRANSFERRING_SULFUR_CONTAINING_GROUPS	9.85e-10	TRANSFERASE_ACTIVITY_TRANSFERRING_SULFUR_CONTAINING_GROUPS	3	ONE_CARBON_COMPOUND_METABOLIC_PROCESS	2.33e-07	ORGANIC_ACID_METABOLIC_PROCESS	3
SNARE interactions in vesicular transport (KEGG)	36	KEGG	4130	2011-06-08	http://www.genome.jp/dbget-bin/www_bget?pathway:map04130	EXCITATORY_EXTRACELLULAR_LIGAND_GATED_ION_CHANNEL_ACTIVITY	0.000647444	TRANSFERASE_ACTIVITY_TRANSFERRING_ACYL_GROUPS	1	VESICLE_MEDIATED_TRANSPORT	1.12e-27	ESTABLISHMENT_OF_LOCALIZATION	20
Regulation of autophagy (KEGG)	34	KEGG	4140	2011-06-08	http://www.genome.jp/dbget-bin/www_bget?pathway:map04140	HEMATOPOIETIN_INTERFERON_CLASSD200_DOMAIN_CYTOKINE_RECEPTOR_BINDING	3.28e-27	RECEPTOR_BINDING	15	PROTEIN_TARGETING_TO_MEMBRANE	4.79e-12	PROTEIN_METABOLIC_PROCESS	11
Protein processing in endoplasmic reticulum (KEGG)	167	KEGG	4141	2011-06-08	http://www.genome.jp/dbget-bin/www_bget?pathway:map04141	SMALL_PROTEIN_CONJUGATING_ENZYME_ACTIVITY	4.3e-10	PHOSPHOTRANSFERASE_ACTIVITY_ALCOHOL_GROUP_AS_ACCEPTOR	10	CELLULAR_PROTEIN_CATABOLIC_PROCESS	8.14e-26	PROTEIN_METABOLIC_PROCESS	52
Lysosome (KEGG)	121	KEGG	4142	2011-06-08	http://www.genome.jp/dbget-bin/www_bget?pathway:map04142	HYDROLASE_ACTIVITY_HYDROLYZING_O_GLYCOSYL_COMPOUNDS	2.2e-22	HYDROLASE_ACTIVITY_ACTING_ON_GLYCOSYL_BONDS	13	TRANSPORT	2.59e-17	ESTABLISHMENT_OF_LOCALIZATION	31
Endocytosis (KEGG)	204	KEGG	4144	2011-06-08	http://www.genome.jp/dbget-bin/www_bget?pathway:map04144	TRANSMEMBRANE_RECEPTOR_PROTEIN_KINASE_ACTIVITY	7.81e-17	RECEPTOR_ACTIVITY	31	MEMBRANE_ORGANIZATION_AND_BIOGENESIS	2.9e-19	SIGNAL_TRANSDUCTION	58
Phagosome (KEGG)	156	KEGG	4145	2011-06-08	http://www.genome.jp/dbget-bin/www_bget?pathway:map04145	PATTERN_RECOGNITION_RECEPTOR_ACTIVITY	4.18e-11	RECEPTOR_ACTIVITY	20	ESTABLISHMENT_OF_LOCALIZATION	7.05e-18	ESTABLISHMENT_OF_LOCALIZATION	36
Peroxisome (KEGG)	78	KEGG	4146	2011-06-08	http://www.genome.jp/dbget-bin/www_bget?pathway:map04146	OXIDOREDUCTASE_ACTIVITY	2.23e-13	OXIDOREDUCTASE_ACTIVITY	14	PEROXISOME_ORGANIZATION_AND_BIOGENESIS	8.18e-34	LIPID_METABOLIC_PROCESS	22
mTOR signaling pathway (KEGG)	52	KEGG	4150	2011-06-08	http://www.genome.jp/dbget-bin/www_bget?pathway:map04150	PHOSPHOTRANSFERASE_ACTIVITY_ALCOHOL_GROUP_AS_ACCEPTOR	9.99e-17	PHOSPHOTRANSFERASE_ACTIVITY_ALCOHOL_GROUP_AS_ACCEPTOR	15	SIGNAL_TRANSDUCTION	1.27e-16	SIGNAL_TRANSDUCTION	26
Apoptosis (KEGG)	86	KEGG	4210	2011-06-08	http://www.genome.jp/dbget-bin/www_bget?pathway:map04210	PHOSPHOTRANSFERASE_ACTIVITY_ALCOHOL_GROUP_AS_ACCEPTOR	2.19e-15	PHOSPHOTRANSFERASE_ACTIVITY_ALCOHOL_GROUP_AS_ACCEPTOR	17	APOPTOSIS_GO	2.77e-39	SIGNAL_TRANSDUCTION	51
Cardiac muscle contraction (KEGG)	77	KEGG	4260	2011-06-08	http://www.genome.jp/dbget-bin/www_bget?pathway:map04260	ION_TRANSMEMBRANE_TRANSPORTER_ACTIVITY	8.68e-49	SUBSTRATE_SPECIFIC_TRANSMEMBRANE_TRANSPORTER_ACTIVITY	36	REGULATION_OF_HEART_CONTRACTION	3.11e-12	SYSTEM_PROCESS	12
Vascular smooth muscle contraction (KEGG)	116	KEGG	4270	2011-06-08	http://www.genome.jp/dbget-bin/www_bget?pathway:map04270	PHOSPHOLIPASE_A2_ACTIVITY	8.17e-21	RECEPTOR_ACTIVITY	15	G_PROTEIN_COUPLED_RECEPTOR_PROTEIN_SIGNALING_PATHWAY	3.35e-15	SIGNAL_TRANSDUCTION	34
Wnt signaling pathway (KEGG)	151	KEGG	4310	2011-06-08	http://www.genome.jp/dbget-bin/www_bget?pathway:map04310	PROTEIN_SERINE_THREONINE_KINASE_ACTIVITY	1.31e-14	PHOSPHOTRANSFERASE_ACTIVITY_ALCOHOL_GROUP_AS_ACCEPTOR	17	POST_TRANSLATIONAL_PROTEIN_MODIFICATION	7.59e-13	BIOPOLYMER_METABOLIC_PROCESS	41
Dorso-ventral axis formation (KEGG)	25	KEGG	4320	2011-06-08	http://www.genome.jp/dbget-bin/www_bget?pathway:map04320	SPECIFIC_RNA_POLYMERASE_II_TRANSCRIPTION_FACTOR_ACTIVITY	1.1e-05	PHOSPHOTRANSFERASE_ACTIVITY_ALCOHOL_GROUP_AS_ACCEPTOR	3	REGULATION_OF_CELL_DIFFERENTIATION	9.54e-09	SIGNAL_TRANSDUCTION	7
Notch signaling pathway (KEGG)	47	KEGG	4330	2011-06-08	http://www.genome.jp/dbget-bin/www_bget?pathway:map04330	TRANSCRIPTION_FACTOR_BINDING	3.68e-12	TRANSCRIPTION_FACTOR_BINDING	11	NOTCH_SIGNALING_PATHWAY	4.08e-29	BIOPOLYMER_METABOLIC_PROCESS	17
Hedgehog signaling pathway (KEGG)	56	KEGG	4340	2011-06-08	http://www.genome.jp/dbget-bin/www_bget?pathway:map04340	PROTEIN_SERINE_THREONINE_KINASE_ACTIVITY	1.91e-10	PHOSPHOTRANSFERASE_ACTIVITY_ALCOHOL_GROUP_AS_ACCEPTOR	9	ANATOMICAL_STRUCTURE_DEVELOPMENT	1.11e-09	BIOPOLYMER_METABOLIC_PROCESS	18
TGF-beta signaling pathway (KEGG)	85	KEGG	4350	2011-06-08	http://www.genome.jp/dbget-bin/www_bget?pathway:map04350	SMAD_BINDING	1.51e-14	RECEPTOR_BINDING	11	TRANSMEMBRANE_RECEPTOR_PROTEIN_SERINE_THREONINE_KINASE_SIGNALING_PATHWAY	1.24e-38	BIOPOLYMER_METABOLIC_PROCESS	29
Axon guidance (KEGG)	130	KEGG	4360	2011-06-08	http://www.genome.jp/dbget-bin/www_bget?pathway:map04360	PROTEIN_KINASE_ACTIVITY	2.58e-13	PHOSPHOTRANSFERASE_ACTIVITY_ALCOHOL_GROUP_AS_ACCEPTOR	17	NEURON_DEVELOPMENT	2.04e-18	SIGNAL_TRANSDUCTION	34
VEGF signaling pathway (KEGG)	76	KEGG	4370	2011-06-08	http://www.genome.jp/dbget-bin/www_bget?pathway:map04370	PHOSPHOLIPASE_A2_ACTIVITY	9.61e-23	PHOSPHOTRANSFERASE_ACTIVITY_ALCOHOL_GROUP_AS_ACCEPTOR	18	SIGNAL_TRANSDUCTION	3.17e-14	SIGNAL_TRANSDUCTION	29
Osteoclast differentiation (KEGG)	128	KEGG	4380	2011-06-08	http://www.genome.jp/dbget-bin/www_bget?pathway:map04380	RECEPTOR_SIGNALING_PROTEIN_ACTIVITY	1.93e-21	PHOSPHOTRANSFERASE_ACTIVITY_ALCOHOL_GROUP_AS_ACCEPTOR	25	SIGNAL_TRANSDUCTION	7.48e-42	SIGNAL_TRANSDUCTION	68
Focal adhesion (KEGG)	200	KEGG	4510	2011-06-08	http://www.genome.jp/dbget-bin/www_bget?pathway:map04510	PHOSPHOTRANSFERASE_ACTIVITY_ALCOHOL_GROUP_AS_ACCEPTOR	1.25e-22	PHOSPHOTRANSFERASE_ACTIVITY_ALCOHOL_GROUP_AS_ACCEPTOR	31	TRANSMEMBRANE_RECEPTOR_PROTEIN_TYROSINE_KINASE_SIGNALING_PATHWAY	1.54e-19	SIGNAL_TRANSDUCTION	58
ECM-receptor interaction (KEGG)	85	KEGG	4512	2011-06-08	http://www.genome.jp/dbget-bin/www_bget?pathway:map04512	COLLAGEN_BINDING	6.52e-14	STRUCTURAL_MOLECULE_ACTIVITY	10	ORGAN_DEVELOPMENT	2.04e-13	MULTICELLULAR_ORGANISMAL_DEVELOPMENT	21
Cell adhesion molecules (CAMs) (KEGG)	136	KEGG	4514	2011-06-08	http://www.genome.jp/dbget-bin/www_bget?pathway:map04514	IDENTICAL_PROTEIN_BINDING	1.44e-26	IDENTICAL_PROTEIN_BINDING	29	CELL_CELL_ADHESION	2.57e-48	CELL_CELL_ADHESION	31
Adherens junction (KEGG)	73	KEGG	4520	2011-06-08	http://www.genome.jp/dbget-bin/www_bget?pathway:map04520	IDENTICAL_PROTEIN_BINDING	5.49e-16	IDENTICAL_PROTEIN_BINDING	16	PROTEIN_COMPLEX_ASSEMBLY	9.39e-19	SIGNAL_TRANSDUCTION	33
Tight junction (KEGG)	133	KEGG	4530	2011-06-08	http://www.genome.jp/dbget-bin/www_bget?pathway:map04530	IDENTICAL_PROTEIN_BINDING	7.03e-27	IDENTICAL_PROTEIN_BINDING	29	CALCIUM_INDEPENDENT_CELL_CELL_ADHESION	7.94e-46	PROTEIN_METABOLIC_PROCESS	29
Gap junction (KEGG)	90	KEGG	4540	2011-06-08	http://www.genome.jp/dbget-bin/www_bget?pathway:map04540	PHOSPHORUS_OXYGEN_LYASE_ACTIVITY	3.5e-15	RECEPTOR_ACTIVITY	16	SIGNAL_TRANSDUCTION	7.55e-19	SIGNAL_TRANSDUCTION	37
Complement and coagulation cascades (KEGG)	69	KEGG	4610	2011-06-08	http://www.genome.jp/dbget-bin/www_bget?pathway:map04610	SERINE_TYPE_ENDOPEPTIDASE_ACTIVITY	2.19e-30	PEPTIDASE_ACTIVITY	16	BLOOD_COAGULATION	1.6e-44	RESPONSE_TO_EXTERNAL_STIMULUS	28
Antigen processing and presentation (KEGG)	78	KEGG	4612	2011-06-08	http://www.genome.jp/dbget-bin/www_bget?pathway:map04612	TRANSMEMBRANE_RECEPTOR_ACTIVITY	2.03e-14	RECEPTOR_ACTIVITY	19	CELLULAR_DEFENSE_RESPONSE	5.25e-11	SIGNAL_TRANSDUCTION	9
Renin-angiotensin system (KEGG)	17	KEGG	4614	2011-06-08	http://www.genome.jp/dbget-bin/www_bget?pathway:map04614	PEPTIDASE_ACTIVITY	1.53e-19	PEPTIDASE_ACTIVITY	10	REGULATION_OF_BLOOD_PRESSURE	6.06e-12	PROTEOLYSIS	6
Toll-like receptor signaling pathway (KEGG)	102	KEGG	4620	2011-06-08	http://www.genome.jp/dbget-bin/www_bget?pathway:map04620	CYTOKINE_ACTIVITY	2.19e-29	PHOSPHOTRANSFERASE_ACTIVITY_ALCOHOL_GROUP_AS_ACCEPTOR	26	SIGNAL_TRANSDUCTION	1.51e-39	SIGNAL_TRANSDUCTION	59
NOD-like receptor signaling pathway (KEGG)	59	KEGG	4621	2011-06-08	http://www.genome.jp/dbget-bin/www_bget?pathway:map04621	MAP_KINASE_ACTIVITY	1.95e-21	PHOSPHOTRANSFERASE_ACTIVITY_ALCOHOL_GROUP_AS_ACCEPTOR	12	PROTEIN_KINASE_CASCADE	1e-27	SIGNAL_TRANSDUCTION	37
RIG-I-like receptor signaling pathway (KEGG)	71	KEGG	4622	2011-06-08	http://www.genome.jp/dbget-bin/www_bget?pathway:map04622	HEMATOPOIETIN_INTERFERON_CLASSD200_DOMAIN_CYTOKINE_RECEPTOR_BINDING	2.88e-25	RECEPTOR_BINDING	17	PROTEIN_KINASE_CASCADE	5.8e-21	SIGNAL_TRANSDUCTION	29
Cytosolic DNA-sensing pathway (KEGG)	62	KEGG	4623	2011-06-08	http://www.genome.jp/dbget-bin/www_bget?pathway:map04623	HEMATOPOIETIN_INTERFERON_CLASSD200_DOMAIN_CYTOKINE_RECEPTOR_BINDING	3.29e-21	RECEPTOR_BINDING	13	TRANSCRIPTION_FROM_RNA_POLYMERASE_III_PROMOTER	9.49e-14	NUCLEOBASENUCLEOSIDENUCLEOTIDE_AND_NUCLEIC_ACID_METABOLIC_PROCESS	18
Jak-STAT signaling pathway (KEGG)	155	KEGG	4630	2011-06-08	http://www.genome.jp/dbget-bin/www_bget?pathway:map04630	HEMATOPOIETIN_INTERFERON_CLASSD200_DOMAIN_CYTOKINE_RECEPTOR_ACTIVITY	1.87e-59	RECEPTOR_BINDING	39	SIGNAL_TRANSDUCTION	5.05e-32	SIGNAL_TRANSDUCTION	65
Hematopoietic cell lineage (KEGG)	88	KEGG	4640	2011-06-08	http://www.genome.jp/dbget-bin/www_bget?pathway:map04640	RECEPTOR_ACTIVITY	2.38e-17	RECEPTOR_ACTIVITY	23	IMMUNE_SYSTEM_PROCESS	2.63e-20	SIGNAL_TRANSDUCTION	24
Natural killer cell mediated cytotoxicity (KEGG)	137	KEGG	4650	2011-06-08	http://www.genome.jp/dbget-bin/www_bget?pathway:map04650	HEMATOPOIETIN_INTERFERON_CLASSD200_DOMAIN_CYTOKINE_RECEPTOR_BINDING	2.52e-21	RECEPTOR_ACTIVITY	22	SIGNAL_TRANSDUCTION	1.41e-23	SIGNAL_TRANSDUCTION	52
T cell receptor signaling pathway (KEGG)	108	KEGG	4660	2011-06-08	http://www.genome.jp/dbget-bin/www_bget?pathway:map04660	KINASE_ACTIVITY	2.76e-22	KINASE_ACTIVITY	25	SIGNAL_TRANSDUCTION	1.18e-27	SIGNAL_TRANSDUCTION	50
B cell receptor signaling pathway (KEGG)	75	KEGG	4662	2011-06-08	http://www.genome.jp/dbget-bin/www_bget?pathway:map04662	LIPID_KINASE_ACTIVITY	1.03e-12	PHOSPHOTRANSFERASE_ACTIVITY_ALCOHOL_GROUP_AS_ACCEPTOR	12	SIGNAL_TRANSDUCTION	3.21e-20	SIGNAL_TRANSDUCTION	35
Fc epsilon RI signaling pathway (KEGG)	79	KEGG	4664	2011-06-08	http://www.genome.jp/dbget-bin/www_bget?pathway:map04664	PHOSPHOTRANSFERASE_ACTIVITY_ALCOHOL_GROUP_AS_ACCEPTOR	6.94e-23	PHOSPHOTRANSFERASE_ACTIVITY_ALCOHOL_GROUP_AS_ACCEPTOR	22	SIGNAL_TRANSDUCTION	2.85e-19	SIGNAL_TRANSDUCTION	35
Fc gamma R-mediated phagocytosis (KEGG)	95	KEGG	4666	2011-06-08	http://www.genome.jp/dbget-bin/www_bget?pathway:map04666	PHOSPHOTRANSFERASE_ACTIVITY_ALCOHOL_GROUP_AS_ACCEPTOR	8.84e-16	PHOSPHOTRANSFERASE_ACTIVITY_ALCOHOL_GROUP_AS_ACCEPTOR	18	ACTIN_CYTOSKELETON_ORGANIZATION_AND_BIOGENESIS	6.98e-22	SIGNAL_TRANSDUCTION	32
Leukocyte transendothelial migration (KEGG)	117	KEGG	4670	2011-06-08	http://www.genome.jp/dbget-bin/www_bget?pathway:map04670	IDENTICAL_PROTEIN_BINDING	6.3e-26	IDENTICAL_PROTEIN_BINDING	27	CALCIUM_INDEPENDENT_CELL_CELL_ADHESION	4.22e-47	SIGNAL_TRANSDUCTION	29
Intestinal immune network for IgA production (KEGG)	49	KEGG	4672	2011-06-08	http://www.genome.jp/dbget-bin/www_bget?pathway:map04672	CYTOKINE_ACTIVITY	6.13e-12	RECEPTOR_ACTIVITY	12	IMMUNE_RESPONSE	6.24e-23	IMMUNE_SYSTEM_PROCESS	18
Circadian rhythm - mammal (KEGG)	23	KEGG	4710	2011-06-08	http://www.genome.jp/dbget-bin/www_bget?pathway:map04710	STEROID_HORMONE_RECEPTOR_ACTIVITY	9.79e-05	DNA_BINDING	4	CIRCADIAN_RHYTHM	3.39e-15	BIOPOLYMER_METABOLIC_PROCESS	7
Long-term potentiation (KEGG)	70	KEGG	4720	2011-06-08	http://www.genome.jp/dbget-bin/www_bget?pathway:map04720	GLUTAMATE_RECEPTOR_ACTIVITY	1.81e-15	RECEPTOR_ACTIVITY	11	SIGNAL_TRANSDUCTION	8.49e-12	SIGNAL_TRANSDUCTION	25
Neurotrophin signaling pathway (KEGG)	127	KEGG	4722	2011-06-08	http://www.genome.jp/dbget-bin/www_bget?pathway:map04722	PHOSPHOTRANSFERASE_ACTIVITY_ALCOHOL_GROUP_AS_ACCEPTOR	5.93e-32	PHOSPHOTRANSFERASE_ACTIVITY_ALCOHOL_GROUP_AS_ACCEPTOR	33	SIGNAL_TRANSDUCTION	7.63e-52	SIGNAL_TRANSDUCTION	76
Glutamatergic synapse (KEGG)	126	KEGG	4724	2011-06-08	http://www.genome.jp/dbget-bin/www_bget?pathway:map04724	IONOTROPIC_GLUTAMATE_RECEPTOR_ACTIVITY	0	RECEPTOR_ACTIVITY	22	GLUTAMATE_SIGNALING_PATHWAY	3.88e-35	SIGNAL_TRANSDUCTION	48
Long-term depression (KEGG)	70	KEGG	4730	2011-06-08	http://www.genome.jp/dbget-bin/www_bget?pathway:map04730	PHOSPHOLIPASE_A2_ACTIVITY	4e-23	RECEPTOR_ACTIVITY	12	SIGNAL_TRANSDUCTION	2.46e-17	SIGNAL_TRANSDUCTION	31
Olfactory transduction (KEGG)	388	KEGG	4740	2011-06-08	http://www.genome.jp/dbget-bin/www_bget?pathway:map04740	CHLORIDE_CHANNEL_ACTIVITY	0.000429108	RECEPTOR_ACTIVITY	9	SENSORY_PERCEPTION_OF_CHEMICAL_STIMULUS	0.000528222	SIGNAL_TRANSDUCTION	19
Taste transduction (KEGG)	52	KEGG	4742	2011-06-08	http://www.genome.jp/dbget-bin/www_bget?pathway:map04742	TASTE_RECEPTOR_ACTIVITY	0	RECEPTOR_ACTIVITY	17	SENSORY_PERCEPTION_OF_TASTE	6.17e-26	SYSTEM_PROCESS	17
Phototransduction (KEGG)	29	KEGG	4744	2011-06-08	http://www.genome.jp/dbget-bin/www_bget?pathway:map04744	ENZYME_REGULATOR_ACTIVITY	1.09e-08	ENZYME_REGULATOR_ACTIVITY	7	SENSORY_PERCEPTION	2.06e-21	SENSORY_PERCEPTION	13
Regulation of actin cytoskeleton (KEGG)	214	KEGG	4810	2011-06-08	http://www.genome.jp/dbget-bin/www_bget?pathway:map04810	GROWTH_FACTOR_ACTIVITY	5.52e-21	RECEPTOR_BINDING	26	ACTIN_FILAMENT_BASED_PROCESS	5.74e-29	SIGNAL_TRANSDUCTION	73
Insulin signaling pathway (KEGG)	138	KEGG	4910	2011-06-08	http://www.genome.jp/dbget-bin/www_bget?pathway:map04910	PHOSPHOTRANSFERASE_ACTIVITY_ALCOHOL_GROUP_AS_ACCEPTOR	1.31e-30	PHOSPHOTRANSFERASE_ACTIVITY_ALCOHOL_GROUP_AS_ACCEPTOR	33	SIGNAL_TRANSDUCTION	5.36e-27	SIGNAL_TRANSDUCTION	56
GnRH signaling pathway (KEGG)	101	KEGG	4912	2011-06-08	http://www.genome.jp/dbget-bin/www_bget?pathway:map04912	MAP_KINASE_ACTIVITY	4.47e-22	PHOSPHOTRANSFERASE_ACTIVITY_ALCOHOL_GROUP_AS_ACCEPTOR	21	SIGNAL_TRANSDUCTION	3.04e-23	SIGNAL_TRANSDUCTION	44
Progesterone-mediated oocyte maturation (KEGG)	87	KEGG	4914	2011-06-08	http://www.genome.jp/dbget-bin/www_bget?pathway:map04914	PHOSPHOTRANSFERASE_ACTIVITY_ALCOHOL_GROUP_AS_ACCEPTOR	4.69e-26	PHOSPHOTRANSFERASE_ACTIVITY_ALCOHOL_GROUP_AS_ACCEPTOR	25	MITOSIS	1.03e-22	SIGNAL_TRANSDUCTION	28
Melanogenesis (KEGG)	101	KEGG	4916	2011-06-08	http://www.genome.jp/dbget-bin/www_bget?pathway:map04916	PHOSPHORUS_OXYGEN_LYASE_ACTIVITY	1.26e-07	RECEPTOR_ACTIVITY	10	SECOND_MESSENGER_MEDIATED_SIGNALING	3.43e-09	SIGNAL_TRANSDUCTION	25
Adipocytokine signaling pathway (KEGG)	69	KEGG	4920	2011-06-08	http://www.genome.jp/dbget-bin/www_bget?pathway:map04920	PROTEIN_SERINE_THREONINE_KINASE_ACTIVITY	1.63e-09	PHOSPHOTRANSFERASE_ACTIVITY_ALCOHOL_GROUP_AS_ACCEPTOR	10	SIGNAL_TRANSDUCTION	1.23e-19	SIGNAL_TRANSDUCTION	33
Type II diabetes mellitus (KEGG)	48	KEGG	4930	2011-06-08	http://www.genome.jp/dbget-bin/www_bget?pathway:map04930	PHOSPHOTRANSFERASE_ACTIVITY_ALCOHOL_GROUP_AS_ACCEPTOR	1.83e-20	PHOSPHOTRANSFERASE_ACTIVITY_ALCOHOL_GROUP_AS_ACCEPTOR	17	INSULIN_RECEPTOR_SIGNALING_PATHWAY	2.51e-12	SIGNAL_TRANSDUCTION	17
Type I diabetes mellitus (KEGG)	45	KEGG	4940	2011-06-08	http://www.genome.jp/dbget-bin/www_bget?pathway:map04940	TRANSMEMBRANE_RECEPTOR_ACTIVITY	3.88e-12	RECEPTOR_ACTIVITY	13	APOPTOSIS_GO	5.74e-12	CELL_DEVELOPMENT	12
Maturity onset diabetes of the young (KEGG)	25	KEGG	4950	2011-06-08	http://www.genome.jp/dbget-bin/www_bget?pathway:map04950	TRANSCRIPTION_FACTOR_ACTIVITY	4.74e-12	DNA_BINDING	10	ANATOMICAL_STRUCTURE_DEVELOPMENT	1.14e-08	MULTICELLULAR_ORGANISMAL_DEVELOPMENT	10
Aldosterone-regulated sodium reabsorption (KEGG)	42	KEGG	4960	2011-06-08	http://www.genome.jp/dbget-bin/www_bget?pathway:map04960	ATPASE_ACTIVITY_COUPLED_TO_TRANSMEMBRANE_MOVEMENT_OF_IONS_PHOSPHORYLATIVE_MECHANISM	5.23e-20	SUBSTRATE_SPECIFIC_TRANSMEMBRANE_TRANSPORTER_ACTIVITY	11	INSULIN_RECEPTOR_SIGNALING_PATHWAY	1.08e-12	SIGNAL_TRANSDUCTION	14
Endocrine and other factor-regulated calcium reabsorption (KEGG)	49	KEGG	4961	2011-06-08	http://www.genome.jp/dbget-bin/www_bget?pathway:map04961	ATPASE_ACTIVITY_COUPLED_TO_TRANSMEMBRANE_MOVEMENT_OF_IONS_PHOSPHORYLATIVE_MECHANISM	5.3e-22	HYDROLASE_ACTIVITY_ACTING_ON_ACID_ANHYDRIDES	13	REGULATION_OF_CELLULAR_PH	1.79e-11	SIGNAL_TRANSDUCTION	8
Vasopressin-regulated water reabsorption (KEGG)	44	KEGG	4962	2011-06-08	http://www.genome.jp/dbget-bin/www_bget?pathway:map04962	GTPASE_ACTIVITY	7.2e-08	HYDROLASE_ACTIVITY_ACTING_ON_ACID_ANHYDRIDES	5	EXCRETION	1.46e-08	ESTABLISHMENT_OF_LOCALIZATION	7
Proximal tubule bicarbonate reclamation (KEGG)	23	KEGG	4964	2011-06-08	http://www.genome.jp/dbget-bin/www_bget?pathway:map04964	ATPASE_ACTIVITY_COUPLED_TO_TRANSMEMBRANE_MOVEMENT_OF_IONS_PHOSPHORYLATIVE_MECHANISM	9.68e-23	SUBSTRATE_SPECIFIC_TRANSPORTER_ACTIVITY	13	REGULATION_OF_CELLULAR_PH	3.17e-13	REGULATION_OF_BIOLOGICAL_QUALITY	4
Collecting duct acid secretion (KEGG)	27	KEGG	4966	2011-06-08	http://www.genome.jp/dbget-bin/www_bget?pathway:map04966	ATPASE_ACTIVITY_COUPLED_TO_TRANSMEMBRANE_MOVEMENT_OF_IONS	1.19e-15	SUBSTRATE_SPECIFIC_TRANSMEMBRANE_TRANSPORTER_ACTIVITY	9	MONOVALENT_INORGANIC_CATION_TRANSPORT	3.08e-11	ESTABLISHMENT_OF_LOCALIZATION	10
Salivary secretion (KEGG)	89	KEGG	4970	2011-06-08	http://www.genome.jp/dbget-bin/www_bget?pathway:map04970	ATPASE_ACTIVITY_COUPLED_TO_TRANSMEMBRANE_MOVEMENT_OF_IONS_PHOSPHORYLATIVE_MECHANISM	3.41e-24	SUBSTRATE_SPECIFIC_TRANSPORTER_ACTIVITY	21	G_PROTEIN_SIGNALING_COUPLED_TO_CAMP_NUCLEOTIDE_SECOND_MESSENGER	1.02e-11	SIGNAL_TRANSDUCTION	20
Gastric acid secretion (KEGG)	74	KEGG	4971	2011-06-08	http://www.genome.jp/dbget-bin/www_bget?pathway:map04971	ION_TRANSMEMBRANE_TRANSPORTER_ACTIVITY	9.11e-24	SUBSTRATE_SPECIFIC_TRANSMEMBRANE_TRANSPORTER_ACTIVITY	21	REGULATION_OF_PH	3.51e-12	SIGNAL_TRANSDUCTION	17
Pancreatic secretion (KEGG)	101	KEGG	4972	2011-06-08	http://www.genome.jp/dbget-bin/www_bget?pathway:map04972	ATPASE_ACTIVITY_COUPLED_TO_TRANSMEMBRANE_MOVEMENT_OF_IONS_PHOSPHORYLATIVE_MECHANISM	1.81e-31	SUBSTRATE_SPECIFIC_TRANSMEMBRANE_TRANSPORTER_ACTIVITY	28	REGULATION_OF_PH	2.38e-11	ESTABLISHMENT_OF_LOCALIZATION	13
Carbohydrate digestion and absorption (KEGG)	44	KEGG	4973	2011-06-08	http://www.genome.jp/dbget-bin/www_bget?pathway:map04973	ATPASE_ACTIVITY_COUPLED_TO_TRANSMEMBRANE_MOVEMENT_OF_IONS_PHOSPHORYLATIVE_MECHANISM	8.31e-20	SUBSTRATE_SPECIFIC_TRANSMEMBRANE_TRANSPORTER_ACTIVITY	13	REGULATION_OF_CELLULAR_PH	1.02e-11	ESTABLISHMENT_OF_LOCALIZATION	7
Protein digestion and absorption (KEGG)	81	KEGG	4974	2011-06-08	http://www.genome.jp/dbget-bin/www_bget?pathway:map04974	ACTIVE_TRANSMEMBRANE_TRANSPORTER_ACTIVITY	6.55e-22	SUBSTRATE_SPECIFIC_TRANSMEMBRANE_TRANSPORTER_ACTIVITY	20	AMINO_ACID_TRANSPORT	7.47e-14	SYSTEM_DEVELOPMENT	15
Fat digestion and absorption (KEGG)	46	KEGG	4975	2011-06-08	http://www.genome.jp/dbget-bin/www_bget?pathway:map04975	CARBOXYLESTERASE_ACTIVITY	5.88e-30	HYDROLASE_ACTIVITY_ACTING_ON_ESTER_BONDS	16	LIPID_METABOLIC_PROCESS	3.7e-26	LIPID_METABOLIC_PROCESS	20
Bile secretion (KEGG)	71	KEGG	4976	2011-06-08	http://www.genome.jp/dbget-bin/www_bget?pathway:map04976	TRANSMEMBRANE_TRANSPORTER_ACTIVITY	3.83e-35	SUBSTRATE_SPECIFIC_TRANSPORTER_ACTIVITY	30	ESTABLISHMENT_OF_LOCALIZATION	7.34e-16	ESTABLISHMENT_OF_LOCALIZATION	23
Vitamin digestion and absorption (KEGG)	24	KEGG	4977	2011-06-08	http://www.genome.jp/dbget-bin/www_bget?pathway:map04977	COFACTOR_TRANSPORTER_ACTIVITY	1.81e-07	SUBSTRATE_SPECIFIC_TRANSPORTER_ACTIVITY	5	VITAMIN_TRANSPORT	2.04e-12	ESTABLISHMENT_OF_LOCALIZATION	9
Mineral absorption (KEGG)	51	KEGG	4978	2011-06-08	http://www.genome.jp/dbget-bin/www_bget?pathway:map04978	ATPASE_ACTIVITY_COUPLED_TO_TRANSMEMBRANE_MOVEMENT_OF_IONS_PHOSPHORYLATIVE_MECHANISM	1.54e-24	TRANSMEMBRANE_TRANSPORTER_ACTIVITY	20	CELLULAR_CATION_HOMEOSTASIS	1.25e-15	ESTABLISHMENT_OF_LOCALIZATION	12
Alzheimer's disease (KEGG)	167	KEGG	5010	2011-06-08	http://www.genome.jp/dbget-bin/www_bget?pathway:map05010	INORGANIC_CATION_TRANSMEMBRANE_TRANSPORTER_ACTIVITY	2.12e-22	OXIDOREDUCTASE_ACTIVITY	24	CELLULAR_RESPIRATION	3.69e-21	SIGNAL_TRANSDUCTION	39
Parkinson's disease (KEGG)	130	KEGG	5012	2011-06-08	http://www.genome.jp/dbget-bin/www_bget?pathway:map05012	OXIDOREDUCTASE_ACTIVITY	3.14e-20	OXIDOREDUCTASE_ACTIVITY	23	CELLULAR_RESPIRATION	1.64e-22	CELLULAR_PROTEIN_METABOLIC_PROCESS	14
Amyotrophic lateral sclerosis (ALS) (KEGG)	53	KEGG	5014	2011-06-08	http://www.genome.jp/dbget-bin/www_bget?pathway:map05014	IONOTROPIC_GLUTAMATE_RECEPTOR_ACTIVITY	5.38e-14	PHOSPHOTRANSFERASE_ACTIVITY_ALCOHOL_GROUP_AS_ACCEPTOR	7	SIGNAL_TRANSDUCTION	3.45e-22	SIGNAL_TRANSDUCTION	31
Huntington's disease (KEGG)	183	KEGG	5016	2011-06-08	http://www.genome.jp/dbget-bin/www_bget?pathway:map05016	OXIDOREDUCTASE_ACTIVITY	9.83e-18	OXIDOREDUCTASE_ACTIVITY	24	CELLULAR_RESPIRATION	5.29e-23	NUCLEOBASENUCLEOSIDENUCLEOTIDE_AND_NUCLEIC_ACID_METABOLIC_PROCESS	30
Prion diseases (KEGG)	35	KEGG	5020	2011-06-08	http://www.genome.jp/dbget-bin/www_bget?pathway:map05020	COPPER_ION_BINDING	2.2e-06	PHOSPHOTRANSFERASE_ACTIVITY_ALCOHOL_GROUP_AS_ACCEPTOR	5	BEHAVIOR	6.24e-09	SIGNAL_TRANSDUCTION	11
Bacterial invasion of epithelial cells (KEGG)	71	KEGG	5100	2011-06-08	http://www.genome.jp/dbget-bin/www_bget?pathway:map05100	LIPID_KINASE_ACTIVITY	7.35e-13	PHOSPHOTRANSFERASE_ACTIVITY_ALCOHOL_GROUP_AS_ACCEPTOR	8	ACTIN_CYTOSKELETON_ORGANIZATION_AND_BIOGENESIS	4.24e-17	SIGNAL_TRANSDUCTION	23
Vibrio cholerae infection (KEGG)	54	KEGG	5110	2011-06-08	http://www.genome.jp/dbget-bin/www_bget?pathway:map05110	CATION_TRANSPORTING_ATPASE_ACTIVITY	5.41e-11	SUBSTRATE_SPECIFIC_TRANSMEMBRANE_TRANSPORTER_ACTIVITY	8	MONOVALENT_INORGANIC_CATION_TRANSPORT	5.81e-14	ESTABLISHMENT_OF_LOCALIZATION	15
Epithelial cell signaling in Helicobacter pylori infection (KEGG)	68	KEGG	5120	2011-06-08	http://www.genome.jp/dbget-bin/www_bget?pathway:map05120	MAP_KINASE_ACTIVITY	5.71e-18	PHOSPHOTRANSFERASE_ACTIVITY_ALCOHOL_GROUP_AS_ACCEPTOR	12	INTRACELLULAR_SIGNALING_CASCADE	2.33e-14	SIGNAL_TRANSDUCTION	25
Pathogenic Escherichia coli infection (KEGG)	58	KEGG	5130	2011-06-08	http://www.genome.jp/dbget-bin/www_bget?pathway:map05130	STRUCTURAL_CONSTITUENT_OF_CYTOSKELETON	2.8e-10	STRUCTURAL_MOLECULE_ACTIVITY	7	ACTIN_CYTOSKELETON_ORGANIZATION_AND_BIOGENESIS	2.43e-18	ORGANELLE_ORGANIZATION_AND_BIOGENESIS	12
Shigellosis (KEGG)	62	KEGG	5131	2011-06-08	http://www.genome.jp/dbget-bin/www_bget?pathway:map05131	MAP_KINASE_ACTIVITY	3.15e-21	PHOSPHOTRANSFERASE_ACTIVITY_ALCOHOL_GROUP_AS_ACCEPTOR	13	INTRACELLULAR_SIGNALING_CASCADE	6.87e-19	SIGNAL_TRANSDUCTION	27
Leishmaniasis (KEGG)	73	KEGG	5140	2011-06-08	http://www.genome.jp/dbget-bin/www_bget?pathway:map05140	RECEPTOR_SIGNALING_PROTEIN_SERINE_THREONINE_KINASE_ACTIVITY	3.57e-13	RECEPTOR_BINDING	11	ADAPTIVE_IMMUNE_RESPONSE_GO_0002460	1.49e-14	SIGNAL_TRANSDUCTION	26
Chagas disease (American trypanosomiasis) (KEGG)	104	KEGG	5142	2011-06-08	http://www.genome.jp/dbget-bin/www_bget?pathway:map05142	RECEPTOR_SIGNALING_PROTEIN_SERINE_THREONINE_KINASE_ACTIVITY	1.01e-19	PHOSPHOTRANSFERASE_ACTIVITY_ALCOHOL_GROUP_AS_ACCEPTOR	20	SIGNAL_TRANSDUCTION	2.55e-41	SIGNAL_TRANSDUCTION	61
African trypanosomiasis (KEGG)	35	KEGG	5143	2011-06-08	http://www.genome.jp/dbget-bin/www_bget?pathway:map05143	RECEPTOR_BINDING	2.06e-07	RECEPTOR_BINDING	7	CYTOKINE_PRODUCTION	4.11e-13	SIGNAL_TRANSDUCTION	12
Malaria (KEGG)	51	KEGG	5144	2011-06-08	http://www.genome.jp/dbget-bin/www_bget?pathway:map05144	CYTOKINE_ACTIVITY	9e-12	RECEPTOR_BINDING	11	CYTOKINE_PRODUCTION	1.63e-13	SIGNAL_TRANSDUCTION	17
Toxoplasmosis (KEGG)	133	KEGG	5145	2011-06-08	http://www.genome.jp/dbget-bin/www_bget?pathway:map05145	PHOSPHOLIPASE_A2_ACTIVITY	3.37e-20	PHOSPHOTRANSFERASE_ACTIVITY_ALCOHOL_GROUP_AS_ACCEPTOR	22	SIGNAL_TRANSDUCTION	3.98e-26	SIGNAL_TRANSDUCTION	54
Amoebiasis (KEGG)	106	KEGG	5146	2011-06-08	http://www.genome.jp/dbget-bin/www_bget?pathway:map05146	EXTRACELLULAR_MATRIX_STRUCTURAL_CONSTITUENT	9.72e-13	RECEPTOR_BINDING	15	ORGAN_DEVELOPMENT	2.07e-14	SIGNAL_TRANSDUCTION	28
Staphylococcus aureus infection (KEGG)	56	KEGG	5150	2011-06-08	http://www.genome.jp/dbget-bin/www_bget?pathway:map05150	SERINE_TYPE_ENDOPEPTIDASE_ACTIVITY	1.29e-13	RECEPTOR_ACTIVITY	12	IMMUNE_RESPONSE	1.59e-12	IMMUNE_SYSTEM_PROCESS	12
Tuberculosis (KEGG)	182	KEGG	5152	2011-06-08	http://www.genome.jp/dbget-bin/www_bget?pathway:map05152	HEMATOPOIETIN_INTERFERON_CLASSD200_DOMAIN_CYTOKINE_RECEPTOR_BINDING	1.14e-19	RECEPTOR_BINDING	23	APOPTOSIS_GO	3.57e-29	SIGNAL_TRANSDUCTION	65
Hepatitis C (KEGG)	135	KEGG	5160	2011-06-08	http://www.genome.jp/dbget-bin/www_bget?pathway:map05160	IDENTICAL_PROTEIN_BINDING	2.37e-29	IDENTICAL_PROTEIN_BINDING	31	CALCIUM_INDEPENDENT_CELL_CELL_ADHESION	1.12e-45	SIGNAL_TRANSDUCTION	50
Measles (KEGG)	134	KEGG	5162	2011-06-08	http://www.genome.jp/dbget-bin/www_bget?pathway:map05162	HEMATOPOIETIN_INTERFERON_CLASSD200_DOMAIN_CYTOKINE_RECEPTOR_BINDING	7.87e-26	PHOSPHOTRANSFERASE_ACTIVITY_ALCOHOL_GROUP_AS_ACCEPTOR	21	SIGNAL_TRANSDUCTION	1.08e-31	SIGNAL_TRANSDUCTION	60
Influenza A (KEGG)	176	KEGG	5164	2011-06-08	http://www.genome.jp/dbget-bin/www_bget?pathway:map05164	CYTOKINE_ACTIVITY	6.92e-21	PHOSPHOTRANSFERASE_ACTIVITY_ALCOHOL_GROUP_AS_ACCEPTOR	27	RESPONSE_TO_BIOTIC_STIMULUS	7.29e-28	SIGNAL_TRANSDUCTION	64
Pathways in cancer (KEGG)	327	KEGG	5200	2011-06-08	http://www.genome.jp/dbget-bin/www_bget?pathway:map05200	IDENTICAL_PROTEIN_BINDING	8.31e-22	DNA_BINDING	44	POSITIVE_REGULATION_OF_BIOLOGICAL_PROCESS	3.67e-58	SIGNAL_TRANSDUCTION	126
Colorectal cancer (KEGG)	62	KEGG	5210	2011-06-08	http://www.genome.jp/dbget-bin/www_bget?pathway:map05210	PHOSPHOTRANSFERASE_ACTIVITY_ALCOHOL_GROUP_AS_ACCEPTOR	2.28e-15	PHOSPHOTRANSFERASE_ACTIVITY_ALCOHOL_GROUP_AS_ACCEPTOR	15	CELL_DEVELOPMENT	3.8e-20	SIGNAL_TRANSDUCTION	31
Renal cell carcinoma (KEGG)	70	KEGG	5211	2011-06-08	http://www.genome.jp/dbget-bin/www_bget?pathway:map05211	PHOSPHOTRANSFERASE_ACTIVITY_ALCOHOL_GROUP_AS_ACCEPTOR	3.4e-13	PHOSPHOTRANSFERASE_ACTIVITY_ALCOHOL_GROUP_AS_ACCEPTOR	14	RESPONSE_TO_HYPOXIA	1.76e-18	SIGNAL_TRANSDUCTION	29
Pancreatic cancer (KEGG)	70	KEGG	5212	2011-06-08	http://www.genome.jp/dbget-bin/www_bget?pathway:map05212	PHOSPHOTRANSFERASE_ACTIVITY_ALCOHOL_GROUP_AS_ACCEPTOR	1.8e-18	PHOSPHOTRANSFERASE_ACTIVITY_ALCOHOL_GROUP_AS_ACCEPTOR	18	SIGNAL_TRANSDUCTION	1.49e-28	SIGNAL_TRANSDUCTION	41
Endometrial cancer (KEGG)	52	KEGG	5213	2011-06-08	http://www.genome.jp/dbget-bin/www_bget?pathway:map05213	PHOSPHOTRANSFERASE_ACTIVITY_ALCOHOL_GROUP_AS_ACCEPTOR	2.75e-15	PHOSPHOTRANSFERASE_ACTIVITY_ALCOHOL_GROUP_AS_ACCEPTOR	14	PHOSPHORYLATION	2.09e-14	SIGNAL_TRANSDUCTION	23
Glioma (KEGG)	65	KEGG	5214	2011-06-08	http://www.genome.jp/dbget-bin/www_bget?pathway:map05214	PHOSPHOTRANSFERASE_ACTIVITY_ALCOHOL_GROUP_AS_ACCEPTOR	5.16e-15	PHOSPHOTRANSFERASE_ACTIVITY_ALCOHOL_GROUP_AS_ACCEPTOR	15	PHOSPHORYLATION	1.33e-15	SIGNAL_TRANSDUCTION	27
Prostate cancer (KEGG)	89	KEGG	5215	2011-06-08	http://www.genome.jp/dbget-bin/www_bget?pathway:map05215	PHOSPHOTRANSFERASE_ACTIVITY_ALCOHOL_GROUP_AS_ACCEPTOR	6.74e-19	PHOSPHOTRANSFERASE_ACTIVITY_ALCOHOL_GROUP_AS_ACCEPTOR	20	APOPTOSIS_GO	3.24e-20	SIGNAL_TRANSDUCTION	34
Thyroid cancer (KEGG)	29	KEGG	5216	2011-06-08	http://www.genome.jp/dbget-bin/www_bget?pathway:map05216	LIGAND_DEPENDENT_NUCLEAR_RECEPTOR_ACTIVITY	4.41e-08	RECEPTOR_ACTIVITY	6	POSITIVE_REGULATION_OF_CELLULAR_PROCESS	1.31e-08	BIOPOLYMER_METABOLIC_PROCESS	11
Basal cell carcinoma (KEGG)	55	KEGG	5217	2011-06-08	http://www.genome.jp/dbget-bin/www_bget?pathway:map05217	RECEPTOR_ACTIVITY	3.82e-08	RECEPTOR_ACTIVITY	11	ANATOMICAL_STRUCTURE_DEVELOPMENT	7.11e-14	ANATOMICAL_STRUCTURE_DEVELOPMENT	20
Melanoma (KEGG)	71	KEGG	5218	2011-06-08	http://www.genome.jp/dbget-bin/www_bget?pathway:map05218	GROWTH_FACTOR_ACTIVITY	1.21e-29	RECEPTOR_BINDING	18	SIGNAL_TRANSDUCTION	2.39e-22	SIGNAL_TRANSDUCTION	36
Bladder cancer (KEGG)	42	KEGG	5219	2011-06-08	http://www.genome.jp/dbget-bin/www_bget?pathway:map05219	ZINC_ION_BINDING	6.46e-10	PHOSPHOTRANSFERASE_ACTIVITY_ALCOHOL_GROUP_AS_ACCEPTOR	7	POSITIVE_REGULATION_OF_BIOLOGICAL_PROCESS	9.8e-19	BIOPOLYMER_METABOLIC_PROCESS	21
Chronic myeloid leukemia (KEGG)	73	KEGG	5220	2011-06-08	http://www.genome.jp/dbget-bin/www_bget?pathway:map05220	PHOSPHOTRANSFERASE_ACTIVITY_ALCOHOL_GROUP_AS_ACCEPTOR	6.55e-13	DNA_BINDING	15	APOPTOSIS_GO	8.36e-20	SIGNAL_TRANSDUCTION	33
Acute myeloid leukemia (KEGG)	58	KEGG	5221	2011-06-08	http://www.genome.jp/dbget-bin/www_bget?pathway:map05221	PHOSPHOTRANSFERASE_ACTIVITY_ALCOHOL_GROUP_AS_ACCEPTOR	7.06e-16	PHOSPHOTRANSFERASE_ACTIVITY_ALCOHOL_GROUP_AS_ACCEPTOR	15	SIGNAL_TRANSDUCTION	4.01e-13	SIGNAL_TRANSDUCTION	24
Small cell lung cancer (KEGG)	85	KEGG	5222	2011-06-08	http://www.genome.jp/dbget-bin/www_bget?pathway:map05222	LIPID_KINASE_ACTIVITY	2.24e-12	IDENTICAL_PROTEIN_BINDING	11	REGULATION_OF_MOLECULAR_FUNCTION	1.88e-14	SIGNAL_TRANSDUCTION	26
Non-small cell lung cancer (KEGG)	54	KEGG	5223	2011-06-08	http://www.genome.jp/dbget-bin/www_bget?pathway:map05223	PHOSPHOTRANSFERASE_ACTIVITY_ALCOHOL_GROUP_AS_ACCEPTOR	1.97e-16	PHOSPHOTRANSFERASE_ACTIVITY_ALCOHOL_GROUP_AS_ACCEPTOR	15	PHOSPHORYLATION	1.43e-15	BIOPOLYMER_METABOLIC_PROCESS	23
Asthma (KEGG)	31	KEGG	5310	2011-06-08	http://www.genome.jp/dbget-bin/www_bget?pathway:map05310	CYTOKINE_ACTIVITY	3.16e-10	RECEPTOR_ACTIVITY	7	RESPONSE_TO_EXTERNAL_STIMULUS	6.13e-10	RESPONSE_TO_EXTERNAL_STIMULUS	8
Autoimmune thyroid disease (KEGG)	54	KEGG	5320	2011-06-08	http://www.genome.jp/dbget-bin/www_bget?pathway:map05320	HEMATOPOIETIN_INTERFERON_CLASSD200_DOMAIN_CYTOKINE_RECEPTOR_BINDING	1.31e-29	RECEPTOR_BINDING	16	IMMUNE_RESPONSE	1.1e-08	POSITIVE_REGULATION_OF_BIOLOGICAL_PROCESS	12
Systemic lupus erythematosus (KEGG)	138	KEGG	5322	2011-06-08	http://www.genome.jp/dbget-bin/www_bget?pathway:map05322	INTEGRIN_BINDING	1.8e-06	RECEPTOR_ACTIVITY	10	IMMUNE_RESPONSE	7.51e-08	IMMUNE_RESPONSE	11
Rheumatoid arthritis (KEGG)	92	KEGG	5323	2011-06-08	http://www.genome.jp/dbget-bin/www_bget?pathway:map05323	CYTOKINE_ACTIVITY	1.26e-21	RECEPTOR_BINDING	20	REGULATION_OF_CELL_PROLIFERATION	4.95e-22	SIGNAL_TRANSDUCTION	28
Allograft rejection (KEGG)	39	KEGG	5330	2011-06-08	http://www.genome.jp/dbget-bin/www_bget?pathway:map05330	CYTOKINE_ACTIVITY	6.62e-13	RECEPTOR_ACTIVITY	11	ADAPTIVE_IMMUNE_RESPONSE_GO_0002460	4.82e-12	POSITIVE_REGULATION_OF_BIOLOGICAL_PROCESS	13
Graft-versus-host disease (KEGG)	43	KEGG	5332	2011-06-08	http://www.genome.jp/dbget-bin/www_bget?pathway:map05332	RECEPTOR_ACTIVITY	9.58e-16	RECEPTOR_ACTIVITY	16	APOPTOSIS_GO	1.69e-08	SIGNAL_TRANSDUCTION	10
Primary immunodeficiency (KEGG)	35	KEGG	5340	2011-06-08	http://www.genome.jp/dbget-bin/www_bget?pathway:map05340	PROTEIN_HETERODIMERIZATION_ACTIVITY	2.2e-07	RECEPTOR_ACTIVITY	5	IMMUNE_SYSTEM_PROCESS	2.67e-18	IMMUNE_SYSTEM_PROCESS	14
Hypertrophic cardiomyopathy (HCM) (KEGG)	83	KEGG	5410	2011-06-08	http://www.genome.jp/dbget-bin/www_bget?pathway:map05410	VOLTAGE_GATED_CALCIUM_CHANNEL_ACTIVITY	4.27e-31	CATION_TRANSMEMBRANE_TRANSPORTER_ACTIVITY	16	MUSCLE_DEVELOPMENT	6.21e-24	SYSTEM_DEVELOPMENT	20
Arrhythmogenic right ventricular cardiomyopathy (ARVC) (KEGG)	74	KEGG	5412	2011-06-08	http://www.genome.jp/dbget-bin/www_bget?pathway:map05412	VOLTAGE_GATED_CALCIUM_CHANNEL_ACTIVITY	7.38e-32	SUBSTRATE_SPECIFIC_TRANSMEMBRANE_TRANSPORTER_ACTIVITY	17	CELL_MATRIX_ADHESION	8.99e-15	ANATOMICAL_STRUCTURE_DEVELOPMENT	13
Dilated cardiomyopathy (KEGG)	90	KEGG	5414	2011-06-08	http://www.genome.jp/dbget-bin/www_bget?pathway:map05414	VOLTAGE_GATED_CALCIUM_CHANNEL_ACTIVITY	1.46e-30	CATION_TRANSMEMBRANE_TRANSPORTER_ACTIVITY	16	MUSCLE_DEVELOPMENT	2.78e-23	SYSTEM_DEVELOPMENT	21
Viral myocarditis (KEGG)	72	KEGG	5416	2011-06-08	http://www.genome.jp/dbget-bin/www_bget?pathway:map05416	RECEPTOR_ACTIVITY	1.36e-08	RECEPTOR_ACTIVITY	13	MUSCLE_DEVELOPMENT	1.09e-12	PROTEIN_METABOLIC_PROCESS	15
Glutathione metabolism (Wikipathways)	18	Wikipathways	WP100	2011-06-08	http://www.wikipathways.org/index.php/Pathway:WP100	GLUTATHIONE_TRANSFERASE_ACTIVITY	9.6e-13	TRANSFERASE_ACTIVITY_TRANSFERRING_ALKYL_OR_ARYLOTHER_THAN_METHYLGROUPS	4	AMINO_ACID_METABOLIC_PROCESS	5.34e-09	CARBOXYLIC_ACID_METABOLIC_PROCESS	5
Alanine and aspartate metabolism (Wikipathways)	12	Wikipathways	WP106	2011-06-08	http://www.wikipathways.org/index.php/Pathway:WP106	VITAMIN_BINDING	3.67e-11	VITAMIN_BINDING	3	AMINO_ACID_CATABOLIC_PROCESS	1.08e-18	CARBOXYLIC_ACID_METABOLIC_PROCESS	8
Translation Factors (Wikipathways)	57	Wikipathways	WP107	2011-06-08	http://www.wikipathways.org/index.php/Pathway:WP107	TRANSLATION_FACTOR_ACTIVITY_NUCLEIC_ACID_BINDING	6.88e-57	TRANSLATION_REGULATOR_ACTIVITY	24	TRANSLATIONAL_INITIATION	4.45e-63	BIOSYNTHETIC_PROCESS	30
Electron Transport Chain (Wikipathways)	109	Wikipathways	WP111	2011-06-08	http://www.wikipathways.org/index.php/Pathway:WP111	CYTOCHROME_C_OXIDASE_ACTIVITY	5.8e-24	OXIDOREDUCTASE_ACTIVITY	21	CELLULAR_RESPIRATION	4.71e-26	GENERATION_OF_PRECURSOR_METABOLITES_AND_ENERGY	16
GPCRs, Other (Wikipathways)	87	Wikipathways	WP117	2011-06-08	http://www.wikipathways.org/index.php/Pathway:WP117	G_PROTEIN_COUPLED_RECEPTOR_ACTIVITY	2.05e-43	RECEPTOR_ACTIVITY	34	G_PROTEIN_COUPLED_RECEPTOR_PROTEIN_SIGNALING_PATHWAY	1.76e-30	SIGNAL_TRANSDUCTION	32
Osteoclast Signaling (Wikipathways)	14	Wikipathways	WP12	2011-06-08	http://www.wikipathways.org/index.php/Pathway:WP12	ANTIPORTER_ACTIVITY	2.04e-05	RECEPTOR_ACTIVITY	3	REGULATION_OF_PH	3.53e-05	SIGNAL_TRANSDUCTION	5
IL-5 Signaling Pathway (Wikipathways)	69	Wikipathways	WP127	2011-06-08	http://www.wikipathways.org/index.php/Pathway:WP127	RECEPTOR_SIGNALING_PROTEIN_ACTIVITY	2.13e-13	PHOSPHOTRANSFERASE_ACTIVITY_ALCOHOL_GROUP_AS_ACCEPTOR	12	PHOSPHORYLATION	9.2e-21	SIGNAL_TRANSDUCTION	33
Matrix Metalloproteinases (Wikipathways)	31	Wikipathways	WP129	2011-06-08	http://www.wikipathways.org/index.php/Pathway:WP129	METALLOENDOPEPTIDASE_ACTIVITY	1.25e-40	METALLOPEPTIDASE_ACTIVITY	15	PROTEOLYSIS	5.16e-25	CELLULAR_PROTEIN_METABOLIC_PROCESS	16
Pentose Phosphate Pathway (Wikipathways)	8	Wikipathways	WP134	2011-06-08	http://www.wikipathways.org/index.php/Pathway:WP134	INTEGRIN_BINDING	1	INTEGRIN_BINDING	0	GLUCOSE_METABOLIC_PROCESS	1.84e-10	CARBOHYDRATE_METABOLIC_PROCESS	4
Phase I, non P450 (Wikipathways)	7	Wikipathways	WP136	2011-06-08	http://www.wikipathways.org/index.php/Pathway:WP136	CARBOXYLESTERASE_ACTIVITY	1.3e-07	HYDROLASE_ACTIVITY_ACTING_ON_ESTER_BONDS	2	PROTEIN_AMINO_ACID_N_LINKED_GLYCOSYLATION	4.24e-05	GLYCOPROTEIN_METABOLIC_PROCESS	1
Androgen Receptor Signaling Pathway (Wikipathways)	116	Wikipathways	WP138	2011-06-08	http://www.wikipathways.org/index.php/Pathway:WP138	TRANSCRIPTION_FACTOR_BINDING	1.81e-19	DNA_BINDING	28	TRANSCRIPTION	1.48e-35	BIOPOLYMER_METABOLIC_PROCESS	53
AMPK signaling (Wikipathways)	73	Wikipathways	WP1403	2011-06-08	http://www.wikipathways.org/index.php/Pathway:WP1403	PHOSPHOTRANSFERASE_ACTIVITY_ALCOHOL_GROUP_AS_ACCEPTOR	1.96e-15	PHOSPHOTRANSFERASE_ACTIVITY_ALCOHOL_GROUP_AS_ACCEPTOR	16	SIGNAL_TRANSDUCTION	3.8e-12	SIGNAL_TRANSDUCTION	26
Sphingolipid Metabolism (Wikipathways)	39	Wikipathways	WP1422	2011-06-08	http://www.wikipathways.org/index.php/Pathway:WP1422	LIPID_KINASE_ACTIVITY	1.12e-06	TRANSFERASE_ACTIVITY_TRANSFERRING_PHOSPHORUS_CONTAINING_GROUPS	5	SPHINGOLIPID_METABOLIC_PROCESS	4.13e-29	LIPID_METABOLIC_PROCESS	14
Ganglio Sphingolipid Metabolism (Wikipathways)	10	Wikipathways	WP1423	2011-06-08	http://www.wikipathways.org/index.php/Pathway:WP1423	TRANSFERASE_ACTIVITY_TRANSFERRING_GLYCOSYL_GROUPS	2.12e-17	TRANSFERASE_ACTIVITY_TRANSFERRING_GLYCOSYL_GROUPS	7	CARBOHYDRATE_METABOLIC_PROCESS	1.3e-15	CARBOHYDRATE_METABOLIC_PROCESS	7
Globo Sphingolipid Metabolism (Wikipathways)	19	Wikipathways	WP1424	2011-06-08	http://www.wikipathways.org/index.php/Pathway:WP1424	TRANSFERASE_ACTIVITY_TRANSFERRING_GLYCOSYL_GROUPS	6.43e-29	TRANSFERASE_ACTIVITY_TRANSFERRING_GLYCOSYL_GROUPS	13	GLYCOPROTEIN_BIOSYNTHETIC_PROCESS	1.55e-15	BIOSYNTHETIC_PROCESS	10
BMP signalling and regulation (Wikipathways)	12	Wikipathways	WP1425	2011-06-08	http://www.wikipathways.org/index.php/Pathway:WP1425	SMAD_BINDING	3.67e-11	SMAD_BINDING	3	TRANSMEMBRANE_RECEPTOR_PROTEIN_SERINE_THREONINE_KINASE_SIGNALING_PATHWAY	1.11e-13	NEGATIVE_REGULATION_OF_CELLULAR_PROCESS	6
Fatty Acid Beta Oxidation (Wikipathways)	34	Wikipathways	WP143	2011-06-08	http://www.wikipathways.org/index.php/Pathway:WP143	OXIDOREDUCTASE_ACTIVITY	7.44e-13	OXIDOREDUCTASE_ACTIVITY	10	FATTY_ACID_BETA_OXIDATION	4.71e-21	LIPID_METABOLIC_PROCESS	8
NOD pathway (Wikipathways)	40	Wikipathways	WP1433	2011-06-08	http://www.wikipathways.org/index.php/Pathway:WP1433	PROTEIN_DOMAIN_SPECIFIC_BINDING	1.05e-12	IDENTICAL_PROTEIN_BINDING	10	INTERLEUKIN_1_SECRETION	5.44e-21	SIGNAL_TRANSDUCTION	19
Osteopontin Signaling (Wikipathways)	11	Wikipathways	WP1434	2011-06-08	http://www.wikipathways.org/index.php/Pathway:WP1434	PROTEIN_KINASE_ACTIVITY	1.1e-05	PHOSPHOTRANSFERASE_ACTIVITY_ALCOHOL_GROUP_AS_ACCEPTOR	3	RESPONSE_TO_EXTERNAL_STIMULUS	5.29e-09	SIGNAL_TRANSDUCTION	5
Regulation of toll-like receptor signaling pathway (Wikipathways)	140	Wikipathways	WP1449	2011-06-08	http://www.wikipathways.org/index.php/Pathway:WP1449	CYTOKINE_ACTIVITY	3.97e-26	PHOSPHOTRANSFERASE_ACTIVITY_ALCOHOL_GROUP_AS_ACCEPTOR	29	SIGNAL_TRANSDUCTION	1.65e-38	SIGNAL_TRANSDUCTION	68
Serotonin Transporter Activity (Wikipathways)	10	Wikipathways	WP1455	2011-06-08	http://www.wikipathways.org/index.php/Pathway:WP1455	STEROID_HORMONE_RECEPTOR_BINDING	1.01e-05	ACTIVE_TRANSMEMBRANE_TRANSPORTER_ACTIVITY	1	REGULATION_OF_HORMONE_SECRETION	2.04e-05	ESTABLISHMENT_OF_LOCALIZATION	3
TOR signaling (Wikipathways)	34	Wikipathways	WP1471	2011-06-08	http://www.wikipathways.org/index.php/Pathway:WP1471	GTP_BINDING	1.36e-08	HYDROLASE_ACTIVITY_ACTING_ON_ACID_ANHYDRIDES	4	SIGNAL_TRANSDUCTION	1.02e-11	SIGNAL_TRANSDUCTION	17
Selenium Pathway (Wikipathways)	61	Wikipathways	WP15	2011-06-08	http://www.wikipathways.org/index.php/Pathway:WP15	OXIDOREDUCTASE_ACTIVITY	6.15e-18	OXIDOREDUCTASE_ACTIVITY	16	RESPONSE_TO_EXTERNAL_STIMULUS	1.57e-14	NEGATIVE_REGULATION_OF_BIOLOGICAL_PROCESS	16
Physiological and Pathological Hypertrophy of the Heart (Wikipathways)	26	Wikipathways	WP1528	2011-06-08	http://www.wikipathways.org/index.php/Pathway:WP1528	MAP_KINASE_ACTIVITY	1.94e-12	PHOSPHOTRANSFERASE_ACTIVITY_ALCOHOL_GROUP_AS_ACCEPTOR	6	SIGNAL_TRANSDUCTION	1.58e-09	SIGNAL_TRANSDUCTION	13
miRNA regulation of DNA Damage Response (Wikipathways)	76	Wikipathways	WP1530	2011-06-08	http://www.wikipathways.org/index.php/Pathway:WP1530	3_5_EXONUCLEASE_ACTIVITY	5.38e-10	DNA_BINDING	13	CELL_CYCLE_GO_0007049	1.26e-43	BIOPOLYMER_METABOLIC_PROCESS	34
Vitamin D synthesis (Wikipathways)	8	Wikipathways	WP1531	2011-06-08	http://www.wikipathways.org/index.php/Pathway:WP1531	LIGAND_DEPENDENT_NUCLEAR_RECEPTOR_ACTIVITY	9.62e-08	LIGAND_DEPENDENT_NUCLEAR_RECEPTOR_ACTIVITY	2	VITAMIN_METABOLIC_PROCESS	2.85e-08	NUCLEOBASENUCLEOSIDENUCLEOTIDE_AND_NUCLEIC_ACID_METABOLIC_PROCESS	3
Vitamin B12 Metabolism (Wikipathways)	52	Wikipathways	WP1533	2011-06-08	http://www.wikipathways.org/index.php/Pathway:WP1533	RECEPTOR_BINDING	4.49e-07	RECEPTOR_BINDING	8	RESPONSE_TO_EXTERNAL_STIMULUS	3e-14	ESTABLISHMENT_OF_LOCALIZATION	16
Angiogenesis (Wikipathways)	23	Wikipathways	WP1539	2011-06-08	http://www.wikipathways.org/index.php/Pathway:WP1539	TRANSMEMBRANE_RECEPTOR_PROTEIN_TYROSINE_KINASE_ACTIVITY	1.18e-09	PHOSPHOTRANSFERASE_ACTIVITY_ALCOHOL_GROUP_AS_ACCEPTOR	7	ENZYME_LINKED_RECEPTOR_PROTEIN_SIGNALING_PATHWAY	9.26e-09	SIGNAL_TRANSDUCTION	11
Energy Metabolism (Wikipathways)	47	Wikipathways	WP1541	2011-06-08	http://www.wikipathways.org/index.php/Pathway:WP1541	TRANSCRIPTION_FACTOR_BINDING	1.46e-13	TRANSCRIPTION_FACTOR_BINDING	12	BIOPOLYMER_METABOLIC_PROCESS	1.92e-13	BIOPOLYMER_METABOLIC_PROCESS	22
MicroRNAs in cardiomyocyte hypertrophy (Wikipathways)	87	Wikipathways	WP1544	2011-06-08	http://www.wikipathways.org/index.php/Pathway:WP1544	PHOSPHOTRANSFERASE_ACTIVITY_ALCOHOL_GROUP_AS_ACCEPTOR	1.61e-27	PHOSPHOTRANSFERASE_ACTIVITY_ALCOHOL_GROUP_AS_ACCEPTOR	26	SIGNAL_TRANSDUCTION	1.94e-21	SIGNAL_TRANSDUCTION	39
miRNAs involved in DDR (Wikipathways)	16	Wikipathways	WP1545	2011-06-08	http://www.wikipathways.org/index.php/Pathway:WP1545	PROTEIN_KINASE_INHIBITOR_ACTIVITY	8.42e-07	DNA_BINDING	5	CELL_CYCLE_GO_0007049	1.05e-21	CELL_CYCLE_GO_0007049	12
Proteins and DNA Sequences in Cardicac Structures (Wikipathways)	27	Wikipathways	WP1550	2011-06-08	http://www.wikipathways.org/index.php/Pathway:WP1550	TRANSCRIPTION_FACTOR_ACTIVITY	1.19e-11	DNA_BINDING	10	TRANSCRIPTION	2.22e-18	NUCLEOBASENUCLEOSIDENUCLEOTIDE_AND_NUCLEIC_ACID_METABOLIC_PROCESS	16
TFs Regulate miRNAs related to cardiac hypertrophy (Wikipathways)	8	Wikipathways	WP1559	2011-06-08	http://www.wikipathways.org/index.php/Pathway:WP1559	TRANSCRIPTION_FACTOR_ACTIVITY	5.51e-06	TRANSCRIPTION_FACTOR_ACTIVITY	3	BIOPOLYMER_METABOLIC_PROCESS	1.78e-07	BIOPOLYMER_METABOLIC_PROCESS	6
Type II diabetes mellitus (Wikipathways)	22	Wikipathways	WP1584	2011-06-08	http://www.wikipathways.org/index.php/Pathway:WP1584	RECEPTOR_SIGNALING_PROTEIN_ACTIVITY	2.55e-08	PHOSPHOTRANSFERASE_ACTIVITY_ALCOHOL_GROUP_AS_ACCEPTOR	4	GENERATION_OF_PRECURSOR_METABOLITES_AND_ENERGY	3.29e-09	BIOPOLYMER_METABOLIC_PROCESS	7
Heart Development (Wikipathways)	44	Wikipathways	WP1591	2011-06-08	http://www.wikipathways.org/index.php/Pathway:WP1591	DNA_BINDING	4.95e-14	DNA_BINDING	15	ORGAN_DEVELOPMENT	2.43e-21	MULTICELLULAR_ORGANISMAL_DEVELOPMENT	22
Nicotine metabolism (Wikipathways)	7	Wikipathways	WP1600	2011-06-08	http://www.wikipathways.org/index.php/Pathway:WP1600	OXYGEN_BINDING	4.03e-08	OXIDOREDUCTASE_ACTIVITY	2	XENOBIOTIC_METABOLIC_PROCESS	5.77e-06	RESPONSE_TO_XENOBIOTIC_STIMULUS	1
Fluoropyrimidine Activity (Wikipathways)	35	Wikipathways	WP1601	2011-06-08	http://www.wikipathways.org/index.php/Pathway:WP1601	TRANSFERASE_ACTIVITY_TRANSFERRING_PENTOSYL_GROUPS	4.88e-13	TRANSFERASE_ACTIVITY_TRANSFERRING_GLYCOSYL_GROUPS	5	NUCLEOBASENUCLEOSIDE_AND_NUCLEOTIDE_METABOLIC_PROCESS	2.91e-12	NUCLEOBASENUCLEOSIDENUCLEOTIDE_AND_NUCLEIC_ACID_METABOLIC_PROCESS	15
Nicotine Activity on Dopaminergic Neurons (Wikipathways)	21	Wikipathways	WP1602	2011-06-08	http://www.wikipathways.org/index.php/Pathway:WP1602	NEUROTRANSMITTER_RECEPTOR_ACTIVITY	5.11e-19	NEUROTRANSMITTER_BINDING	8	SYNAPTIC_TRANSMISSION	3.23e-10	SIGNAL_TRANSDUCTION	9
Codeine and morphine metabolism (Wikipathways)	8	Wikipathways	WP1604	2011-06-08	http://www.wikipathways.org/index.php/Pathway:WP1604	ORGANIC_ANION_TRANSMEMBRANE_TRANSPORTER_ACTIVITY	2.2e-12	ACTIVE_TRANSMEMBRANE_TRANSPORTER_ACTIVITY	3	LIPID_METABOLIC_PROCESS	4.07e-06	ESTABLISHMENT_OF_LOCALIZATION	4
Eicosanoid Synthesis (Wikipathways)	20	Wikipathways	WP167	2011-06-08	http://www.wikipathways.org/index.php/Pathway:WP167	PHOSPHOLIPASE_A2_ACTIVITY	7.45e-13	OXIDOREDUCTASE_ACTIVITY	5	FATTY_ACID_METABOLIC_PROCESS	6.53e-16	LIPID_METABOLIC_PROCESS	9
Nuclear Receptors (Wikipathways)	38	Wikipathways	WP170	2011-06-08	http://www.wikipathways.org/index.php/Pathway:WP170	LIGAND_DEPENDENT_NUCLEAR_RECEPTOR_ACTIVITY	3.95e-46	RECEPTOR_ACTIVITY	18	TRANSCRIPTION	8.87e-18	NUCLEOBASENUCLEOSIDENUCLEOTIDE_AND_NUCLEIC_ACID_METABOLIC_PROCESS	18
Th1/Th2 (Wikipathways)	6	Wikipathways	WP1722	2011-06-08	http://www.wikipathways.org/index.php/Pathway:WP1722	CYTOKINE_ACTIVITY	2.87e-11	RECEPTOR_BINDING	4	ADAPTIVE_IMMUNE_RESPONSE_GO_0002460	9.56e-15	DEFENSE_RESPONSE	5
TP53 network (Wikipathways)	20	Wikipathways	WP1742	2011-06-08	http://www.wikipathways.org/index.php/Pathway:WP1742	ENZYME_BINDING	6.75e-07	PROTEIN_DIMERIZATION_ACTIVITY	4	CELL_DEVELOPMENT	6.53e-22	CELL_DEVELOPMENT	15
Folate Metabolism (Wikipathways)	63	Wikipathways	WP176	2011-06-08	http://www.wikipathways.org/index.php/Pathway:WP176	VITAMIN_BINDING	2.05e-10	RECEPTOR_BINDING	10	RESPONSE_TO_EXTERNAL_STIMULUS	2.64e-14	NEGATIVE_REGULATION_OF_BIOLOGICAL_PROCESS	17
Apoptosis Modulation and Signaling (Wikipathways)	81	Wikipathways	WP1772	2011-06-08	http://www.wikipathways.org/index.php/Pathway:WP1772	IDENTICAL_PROTEIN_BINDING	3.58e-15	IDENTICAL_PROTEIN_BINDING	16	APOPTOSIS_GO	1.81e-67	CELL_DEVELOPMENT	51
Cell cycle (Wikipathways)	90	Wikipathways	WP179	2011-06-08	http://www.wikipathways.org/index.php/Pathway:WP179	PROTEIN_DEACETYLASE_ACTIVITY	1.05e-15	DNA_BINDING	20	CELL_CYCLE_GO_0007049	3.17e-47	BIOPOLYMER_METABOLIC_PROCESS	42
Proteasome Degradation (Wikipathways)	64	Wikipathways	WP183	2011-06-08	http://www.wikipathways.org/index.php/Pathway:WP183	SMALL_CONJUGATING_PROTEIN_SPECIFIC_PROTEASE_ACTIVITY	3.69e-06	HYDROLASE_ACTIVITY_ACTING_ON_ACID_ANHYDRIDES	4	CELLULAR_PROTEIN_CATABOLIC_PROCESS	6.48e-10	CELLULAR_PROTEIN_METABOLIC_PROCESS	10
Integrin-mediated cell adhesion (Wikipathways)	101	Wikipathways	WP185	2011-06-08	http://www.wikipathways.org/index.php/Pathway:WP185	PROTEIN_KINASE_ACTIVITY	2.7e-15	PHOSPHOTRANSFERASE_ACTIVITY_ALCOHOL_GROUP_AS_ACCEPTOR	18	SIGNAL_TRANSDUCTION	1.46e-18	SIGNAL_TRANSDUCTION	39
Homologous recombination (Wikipathways)	14	Wikipathways	WP186	2011-06-08	http://www.wikipathways.org/index.php/Pathway:WP186	DNA_BINDING	1.37e-09	DNA_BINDING	7	DNA_METABOLIC_PROCESS	2.16e-24	DNA_METABOLIC_PROCESS	12
IL-1 Signaling Pathway (Wikipathways)	12	Wikipathways	WP195	2011-06-08	http://www.wikipathways.org/index.php/Pathway:WP195	RECEPTOR_SIGNALING_PROTEIN_ACTIVITY	1.27e-07	RECEPTOR_SIGNALING_PROTEIN_ACTIVITY	3	I_KAPPAB_KINASE_NF_KAPPAB_CASCADE	3.07e-09	SIGNAL_TRANSDUCTION	5
Cholesterol Biosynthesis (Wikipathways)	15	Wikipathways	WP1795	2011-06-08	http://www.wikipathways.org/index.php/Pathway:WP1795	OXIDOREDUCTASE_ACTIVITY	1.41e-06	OXIDOREDUCTASE_ACTIVITY	4	LIPID_METABOLIC_PROCESS	2.52e-13	LIPID_METABOLIC_PROCESS	8
GP-VI signaling (Wikipathways)	11	Wikipathways	WP1970	2011-06-08	http://www.wikipathways.org/index.php/Pathway:WP1970	COLLAGEN_BINDING	2.49e-05	PROTEIN_TYROSINE_PHOSPHATASE_ACTIVITY	1	IMMUNE_SYSTEM_PROCESS	4.76e-07	SIGNAL_TRANSDUCTION	5
Integrated Cancer pathway (Wikipathways)	39	Wikipathways	WP1971	2011-06-08	http://www.wikipathways.org/index.php/Pathway:WP1971	DOUBLE_STRANDED_DNA_BINDING	3.21e-11	DNA_BINDING	11	CELL_CYCLE_GO_0007049	3.33e-21	BIOPOLYMER_METABOLIC_PROCESS	20
SREBP signalling (Wikipathways)	25	Wikipathways	WP1982	2011-06-08	http://www.wikipathways.org/index.php/Pathway:WP1982	TRANSCRIPTION_FACTOR_ACTIVITY	3.17e-06	TRANSCRIPTION_FACTOR_ACTIVITY	5	REGULATION_OF_TRANSCRIPTIONDNA_DEPENDENT	9.86e-07	RNA_METABOLIC_PROCESS	6
Integrated Breast Cancer Pathway (Wikipathways)	154	Wikipathways	WP1984	2011-06-08	http://www.wikipathways.org/index.php/Pathway:WP1984	DNA_BINDING	7.05e-14	DNA_BINDING	26	APOPTOSIS_GO	7.21e-24	SIGNAL_TRANSDUCTION	53
IL-7 Signaling Pathway (Wikipathways)	44	Wikipathways	WP205	2011-06-08	http://www.wikipathways.org/index.php/Pathway:WP205	RECEPTOR_SIGNALING_PROTEIN_ACTIVITY	5.08e-10	DNA_BINDING	8	SIGNAL_TRANSDUCTION	3.43e-19	SIGNAL_TRANSDUCTION	26
Fatty Acid Omega Oxidation (Wikipathways)	16	Wikipathways	WP206	2011-06-08	http://www.wikipathways.org/index.php/Pathway:WP206	OXYGEN_BINDING	7.64e-18	OXIDOREDUCTASE_ACTIVITY	10	ALCOHOL_METABOLIC_PROCESS	3.54e-11	ALCOHOL_METABOLIC_PROCESS	5
IL-9 Signaling Pathway (Wikipathways)	24	Wikipathways	WP22	2011-06-08	http://www.wikipathways.org/index.php/Pathway:WP22	INSULIN_LIKE_GROWTH_FACTOR_RECEPTOR_BINDING	3.33e-10	RECEPTOR_SIGNALING_PROTEIN_ACTIVITY	5	SIGNAL_TRANSDUCTION	4.1e-14	SIGNAL_TRANSDUCTION	16
Irinotecan Pathway (Wikipathways)	13	Wikipathways	WP229	2011-06-08	http://www.wikipathways.org/index.php/Pathway:WP229	HYDROLASE_ACTIVITY_ACTING_ON_ACID_ANHYDRIDESCATALYZING_TRANSMEMBRANE_MOVEMENT_OF_SUBSTANCES	8.71e-09	HYDROLASE_ACTIVITY_ACTING_ON_ACID_ANHYDRIDES	3	XENOBIOTIC_METABOLIC_PROCESS	3.53e-11	RESPONSE_TO_CHEMICAL_STIMULUS	6
B Cell Receptor Signaling Pathway (Wikipathways)	161	Wikipathways	WP23	2011-06-08	http://www.wikipathways.org/index.php/Pathway:WP23	PHOSPHOTRANSFERASE_ACTIVITY_ALCOHOL_GROUP_AS_ACCEPTOR	8.26e-20	PHOSPHOTRANSFERASE_ACTIVITY_ALCOHOL_GROUP_AS_ACCEPTOR	26	SIGNAL_TRANSDUCTION	1.5e-37	SIGNAL_TRANSDUCTION	72
TNF-alpha/NF-kB Signaling Pathway (Wikipathways)	188	Wikipathways	WP231	2011-06-08	http://www.wikipathways.org/index.php/Pathway:WP231	TRANSCRIPTION_FACTOR_BINDING	1.14e-15	TRANSCRIPTION_FACTOR_BINDING	23	SIGNAL_TRANSDUCTION	5.33e-27	SIGNAL_TRANSDUCTION	66
Adipogenesis (Wikipathways)	135	Wikipathways	WP236	2011-06-08	http://www.wikipathways.org/index.php/Pathway:WP236	TRANSCRIPTION_FACTOR_ACTIVITY	5.17e-19	DNA_BINDING	28	TRANSCRIPTION_DNA_DEPENDENT	8.02e-25	BIOPOLYMER_METABOLIC_PROCESS	42
Glucocorticoid &amp; Mineralcorticoid Metabolism (Wikipathways)	8	Wikipathways	WP237	2011-06-08	http://www.wikipathways.org/index.php/Pathway:WP237	STEROID_DEHYDROGENASE_ACTIVITY_ACTING_ON_THE_CH_OH_GROUP_OF_DONORSNAD_OR_NADP_AS_ACCEPTOR	5.03e-09	OXIDOREDUCTASE_ACTIVITY	4	STEROID_BIOSYNTHETIC_PROCESS	7.05e-14	BIOSYNTHETIC_PROCESS	4
Peptide GPCRs (Wikipathways)	72	Wikipathways	WP24	2011-06-08	http://www.wikipathways.org/index.php/Pathway:WP24	PEPTIDE_RECEPTOR_ACTIVITY	3.35e-75	RECEPTOR_ACTIVITY	44	G_PROTEIN_COUPLED_RECEPTOR_PROTEIN_SIGNALING_PATHWAY	4.33e-85	SIGNAL_TRANSDUCTION	55
One Carbon Metabolism (Wikipathways)	28	Wikipathways	WP241	2011-06-08	http://www.wikipathways.org/index.php/Pathway:WP241	METHYLTRANSFERASE_ACTIVITY	3.79e-14	METHYLTRANSFERASE_ACTIVITY	6	CARBOXYLIC_ACID_METABOLIC_PROCESS	6.82e-11	CARBOXYLIC_ACID_METABOLIC_PROCESS	7
Alpha6-Beta4 Integrin Signaling Pathway (Wikipathways)	69	Wikipathways	WP244	2011-06-08	http://www.wikipathways.org/index.php/Pathway:WP244	LIPID_KINASE_ACTIVITY	6.15e-13	PHOSPHOTRANSFERASE_ACTIVITY_ALCOHOL_GROUP_AS_ACCEPTOR	11	SIGNAL_TRANSDUCTION	1.45e-17	SIGNAL_TRANSDUCTION	31
Small Ligand GPCRs (Wikipathways)	18	Wikipathways	WP247	2011-06-08	http://www.wikipathways.org/index.php/Pathway:WP247	RHODOPSIN_LIKE_RECEPTOR_ACTIVITY	6.69e-23	RHODOPSIN_LIKE_RECEPTOR_ACTIVITY	11	G_PROTEIN_COUPLED_RECEPTOR_PROTEIN_SIGNALING_PATHWAY	3.6e-20	SIGNAL_TRANSDUCTION	12
Apoptosis (Wikipathways)	85	Wikipathways	WP254	2011-06-08	http://www.wikipathways.org/index.php/Pathway:WP254	IDENTICAL_PROTEIN_BINDING	1.1e-18	IDENTICAL_PROTEIN_BINDING	19	APOPTOSIS_GO	9.88e-68	CELL_DEVELOPMENT	52
Signal Transduction of S1P Receptor (Wikipathways)	24	Wikipathways	WP26	2011-06-08	http://www.wikipathways.org/index.php/Pathway:WP26	MAP_KINASE_ACTIVITY	1.26e-12	PHOSPHOTRANSFERASE_ACTIVITY_ALCOHOL_GROUP_AS_ACCEPTOR	8	PROTEIN_AMINO_ACID_PHOSPHORYLATION	1.99e-08	SIGNAL_TRANSDUCTION	10
EBV LMP1 signaling (Wikipathways)	22	Wikipathways	WP262	2011-06-08	http://www.wikipathways.org/index.php/Pathway:WP262	RECEPTOR_SIGNALING_PROTEIN_SERINE_THREONINE_KINASE_ACTIVITY	1.11e-12	PHOSPHOTRANSFERASE_ACTIVITY_ALCOHOL_GROUP_AS_ACCEPTOR	6	I_KAPPAB_KINASE_NF_KAPPAB_CASCADE	1.2e-15	SIGNAL_TRANSDUCTION	15
Notch Signaling Pathway (Wikipathways)	46	Wikipathways	WP268	2011-06-08	http://www.wikipathways.org/index.php/Pathway:WP268	TRANSCRIPTION_FACTOR_BINDING	2.45e-08	TRANSCRIPTION_FACTOR_BINDING	8	NOTCH_SIGNALING_PATHWAY	1.71e-22	BIOPOLYMER_METABOLIC_PROCESS	15
Blood Clotting Cascade (Wikipathways)	24	Wikipathways	WP272	2011-06-08	http://www.wikipathways.org/index.php/Pathway:WP272	SERINE_TYPE_ENDOPEPTIDASE_ACTIVITY	4.35e-22	SERINE_TYPE_PEPTIDASE_ACTIVITY	9	BLOOD_COAGULATION	6.86e-30	RESPONSE_TO_EXTERNAL_STIMULUS	13
Selenium Metabolism and Selenoproteins (Wikipathways)	16	Wikipathways	WP28	2011-06-08	http://www.wikipathways.org/index.php/Pathway:WP28	RNA_POLYMERASE_II_TRANSCRIPTION_FACTOR_ACTIVITY	1.11e-05	RNA_POLYMERASE_II_TRANSCRIPTION_FACTOR_ACTIVITY	3	AMINO_ACID_AND_DERIVATIVE_METABOLIC_PROCESS	9.43e-07	BIOPOLYMER_METABOLIC_PROCESS	6
IL-3 Signaling Pathway (Wikipathways)	102	Wikipathways	WP286	2011-06-08	http://www.wikipathways.org/index.php/Pathway:WP286	PHOSPHOTRANSFERASE_ACTIVITY_ALCOHOL_GROUP_AS_ACCEPTOR	5.15e-14	PHOSPHOTRANSFERASE_ACTIVITY_ALCOHOL_GROUP_AS_ACCEPTOR	17	SIGNAL_TRANSDUCTION	3.6e-29	SIGNAL_TRANSDUCTION	50
NLR proteins (Wikipathways)	8	Wikipathways	WP288	2011-06-08	http://www.wikipathways.org/index.php/Pathway:WP288	PROTEIN_KINASE_ACTIVITY	2.66e-08	PHOSPHOTRANSFERASE_ACTIVITY_ALCOHOL_GROUP_AS_ACCEPTOR	4	PROTEIN_KINASE_CASCADE	2.04e-10	SIGNAL_TRANSDUCTION	6
Myometrial Relaxation and Contraction Pathways (Wikipathways)	155	Wikipathways	WP289	2011-06-08	http://www.wikipathways.org/index.php/Pathway:WP289	GTPASE_ACTIVATOR_ACTIVITY	1.27e-14	ENZYME_REGULATOR_ACTIVITY	20	REGULATION_OF_G_PROTEIN_COUPLED_RECEPTOR_PROTEIN_SIGNALING_PATHWAY	1.79e-29	SIGNAL_TRANSDUCTION	51
Nuclear receptors in lipid metabolism and toxicity (Wikipathways)	33	Wikipathways	WP299	2011-06-08	http://www.wikipathways.org/index.php/Pathway:WP299	OXYGEN_BINDING	2.82e-15	RECEPTOR_ACTIVITY	7	LIPID_METABOLIC_PROCESS	1.83e-12	ESTABLISHMENT_OF_LOCALIZATION	11
Keap1-Nrf2 Pathway (Wikipathways)	13	Wikipathways	WP3	2011-06-08	http://www.wikipathways.org/index.php/Pathway:WP3	ACID_AMINO_ACID_LIGASE_ACTIVITY	6.15e-06	PHOSPHOTRANSFERASE_ACTIVITY_ALCOHOL_GROUP_AS_ACCEPTOR	3	COENZYME_BIOSYNTHETIC_PROCESS	2.57e-08	BIOPOLYMER_METABOLIC_PROCESS	5
Kit Receptor Signaling Pathway (Wikipathways)	69	Wikipathways	WP304	2011-06-08	http://www.wikipathways.org/index.php/Pathway:WP304	MOLECULAR_ADAPTOR_ACTIVITY	7.42e-14	PHOSPHOTRANSFERASE_ACTIVITY_ALCOHOL_GROUP_AS_ACCEPTOR	10	SIGNAL_TRANSDUCTION	7.98e-33	SIGNAL_TRANSDUCTION	44
Focal Adhesion (Wikipathways)	188	Wikipathways	WP306	2011-06-08	http://www.wikipathways.org/index.php/Pathway:WP306	PHOSPHOTRANSFERASE_ACTIVITY_ALCOHOL_GROUP_AS_ACCEPTOR	2.07e-29	PHOSPHOTRANSFERASE_ACTIVITY_ALCOHOL_GROUP_AS_ACCEPTOR	36	PHOSPHORYLATION	4.51e-27	SIGNAL_TRANSDUCTION	60
Signaling of Hepatocyte Growth Factor Receptor (Wikipathways)	33	Wikipathways	WP313	2011-06-08	http://www.wikipathways.org/index.php/Pathway:WP313	PHOSPHOTRANSFERASE_ACTIVITY_ALCOHOL_GROUP_AS_ACCEPTOR	1.94e-09	PHOSPHOTRANSFERASE_ACTIVITY_ALCOHOL_GROUP_AS_ACCEPTOR	8	SIGNAL_TRANSDUCTION	5.13e-17	SIGNAL_TRANSDUCTION	21
FAS pathway and Stress induction of HSP regulation (Wikipathways)	39	Wikipathways	WP314	2011-06-08	http://www.wikipathways.org/index.php/Pathway:WP314	CYSTEINE_TYPE_PEPTIDASE_ACTIVITY	1.01e-11	IDENTICAL_PROTEIN_BINDING	9	APOPTOSIS_GO	1.91e-25	SIGNAL_TRANSDUCTION	24
Osteoblast Signaling (Wikipathways)	13	Wikipathways	WP322	2011-06-08	http://www.wikipathways.org/index.php/Pathway:WP322	TRANSMEMBRANE_RECEPTOR_PROTEIN_TYROSINE_KINASE_ACTIVITY	2.61e-06	RECEPTOR_ACTIVITY	3	CYCLIC_NUCLEOTIDE_METABOLIC_PROCESS	2.14e-05	SIGNAL_TRANSDUCTION	4
Triacylglyceride Synthesis (Wikipathways)	24	Wikipathways	WP325	2011-06-08	http://www.wikipathways.org/index.php/Pathway:WP325	TRANSFERASE_ACTIVITY_TRANSFERRING_GROUPS_OTHER_THAN_AMINO_ACYL_GROUPS	2.37e-09	HYDROLASE_ACTIVITY_ACTING_ON_ESTER_BONDS	6	CELLULAR_LIPID_METABOLIC_PROCESS	6.67e-12	LIPID_METABOLIC_PROCESS	8
GPCRs, Class B Secretin-like (Wikipathways)	23	Wikipathways	WP334	2011-06-08	http://www.wikipathways.org/index.php/Pathway:WP334	G_PROTEIN_COUPLED_RECEPTOR_ACTIVITY	7.56e-36	RECEPTOR_ACTIVITY	19	G_PROTEIN_SIGNALING_COUPLED_TO_CYCLIC_NUCLEOTIDE_SECOND_MESSENGER	2.82e-20	SIGNAL_TRANSDUCTION	12
Ovarian Infertility Genes (Wikipathways)	31	Wikipathways	WP34	2011-06-08	http://www.wikipathways.org/index.php/Pathway:WP34	LIGAND_DEPENDENT_NUCLEAR_RECEPTOR_ACTIVITY	5.84e-08	RECEPTOR_ACTIVITY	6	REPRODUCTION	1.02e-13	BIOPOLYMER_METABOLIC_PROCESS	12
G Protein Signaling Pathways (Wikipathways)	95	Wikipathways	WP35	2011-06-08	http://www.wikipathways.org/index.php/Pathway:WP35	GTPASE_ACTIVITY	2.31e-33	HYDROLASE_ACTIVITY_ACTING_ON_ACID_ANHYDRIDES	22	SIGNAL_TRANSDUCTION	1.03e-19	SIGNAL_TRANSDUCTION	39
Fatty Acid Biosynthesis (Wikipathways)	22	Wikipathways	WP357	2011-06-08	http://www.wikipathways.org/index.php/Pathway:WP357	LIGASE_ACTIVITY	7.8e-10	LIGASE_ACTIVITY	5	FATTY_ACID_BETA_OXIDATION	1.9e-07	CARBOXYLIC_ACID_METABOLIC_PROCESS	3
Wnt Signaling Pathway NetPath (Wikipathways)	112	Wikipathways	WP363	2011-06-08	http://www.wikipathways.org/index.php/Pathway:WP363	PROTEIN_SERINE_THREONINE_KINASE_ACTIVITY	2.24e-14	KINASE_ACTIVITY	18	PROTEIN_AMINO_ACID_PHOSPHORYLATION	1.97e-12	BIOPOLYMER_METABOLIC_PROCESS	30
IL-6 Signaling Pathway (Wikipathways)	99	Wikipathways	WP364	2011-06-08	http://www.wikipathways.org/index.php/Pathway:WP364	PROTEIN_PHOSPHATASE_TYPE_2A_REGULATOR_ACTIVITY	8.86e-24	PHOSPHOTRANSFERASE_ACTIVITY_ALCOHOL_GROUP_AS_ACCEPTOR	23	POST_TRANSLATIONAL_PROTEIN_MODIFICATION	1.56e-29	SIGNAL_TRANSDUCTION	47
TGF-beta Receptor Signaling Pathway (Wikipathways)	155	Wikipathways	WP366	2011-06-08	http://www.wikipathways.org/index.php/Pathway:WP366	DNA_BINDING	1.68e-16	DNA_BINDING	29	REGULATION_OF_METABOLIC_PROCESS	3.53e-30	BIOPOLYMER_METABOLIC_PROCESS	61
Mitochondrial LC-Fatty Acid Beta-Oxidation (Wikipathways)	16	Wikipathways	WP368	2011-06-08	http://www.wikipathways.org/index.php/Pathway:WP368	OXIDOREDUCTASE_ACTIVITY	1.03e-09	OXIDOREDUCTASE_ACTIVITY	6	FATTY_ACID_BETA_OXIDATION	7.55e-14	LIPID_METABOLIC_PROCESS	5
MAPK signaling pathway (Wikipathways)	162	Wikipathways	WP382	2011-06-08	http://www.wikipathways.org/index.php/Pathway:WP382	PROTEIN_KINASE_ACTIVITY	9.21e-51	PHOSPHOTRANSFERASE_ACTIVITY_ALCOHOL_GROUP_AS_ACCEPTOR	48	SIGNAL_TRANSDUCTION	6.18e-49	SIGNAL_TRANSDUCTION	83
Striated Muscle Contraction (Wikipathways)	39	Wikipathways	WP383	2011-06-08	http://www.wikipathways.org/index.php/Pathway:WP383	STRUCTURAL_CONSTITUENT_OF_MUSCLE	5.53e-46	STRUCTURAL_MOLECULE_ACTIVITY	21	REGULATION_OF_MUSCLE_CONTRACTION	7.22e-18	SYSTEM_PROCESS	14
Apoptosis Modulation by HSP70 (Wikipathways)	19	Wikipathways	WP384	2011-06-08	http://www.wikipathways.org/index.php/Pathway:WP384	CYSTEINE_TYPE_PEPTIDASE_ACTIVITY	7.68e-12	CYSTEINE_TYPE_PEPTIDASE_ACTIVITY	5	APOPTOSIS_GO	1.15e-24	CELL_DEVELOPMENT	15
Mitochondrial Gene Expression (Wikipathways)	19	Wikipathways	WP391	2011-06-08	http://www.wikipathways.org/index.php/Pathway:WP391	TRANSCRIPTION_COFACTOR_ACTIVITY	1.49e-11	TRANSCRIPTION_FACTOR_BINDING	7	TRANSCRIPTION_DNA_DEPENDENT	1.51e-12	BIOPOLYMER_METABOLIC_PROCESS	11
IL-4 signaling Pathway (Wikipathways)	64	Wikipathways	WP395	2011-06-08	http://www.wikipathways.org/index.php/Pathway:WP395	SH2_DOMAIN_BINDING	4.13e-12	TRANSCRIPTION_FACTOR_ACTIVITY	11	SIGNAL_TRANSDUCTION	1.68e-24	SIGNAL_TRANSDUCTION	36
Wnt Signaling Pathway and Pluripotency (Wikipathways)	99	Wikipathways	WP399	2011-06-08	http://www.wikipathways.org/index.php/Pathway:WP399	PROTEIN_PHOSPHATASE_TYPE_2A_REGULATOR_ACTIVITY	7.91e-16	RECEPTOR_ACTIVITY	17	PROTEIN_MODIFICATION_PROCESS	1.73e-16	BIOPOLYMER_METABOLIC_PROCESS	34
Sandbox Pathway (Wikipathways)	37	Wikipathways	WP4	2011-06-08	http://www.wikipathways.org/index.php/Pathway:WP4	CALCIUM_ION_TRANSMEMBRANE_TRANSPORTER_ACTIVITY	3.24e-09	SUBSTRATE_SPECIFIC_TRANSPORTER_ACTIVITY	5	SYSTEM_PROCESS	1.94e-10	SYSTEM_PROCESS	11
p38 MAPK Signaling Pathway (Wikipathways)	34	Wikipathways	WP400	2011-06-08	http://www.wikipathways.org/index.php/Pathway:WP400	RECEPTOR_SIGNALING_PROTEIN_ACTIVITY	1.01e-14	PHOSPHOTRANSFERASE_ACTIVITY_ALCOHOL_GROUP_AS_ACCEPTOR	11	PROTEIN_KINASE_CASCADE	1.74e-19	SIGNAL_TRANSDUCTION	21
Nucleotide Metabolism (Wikipathways)	21	Wikipathways	WP404	2011-06-08	http://www.wikipathways.org/index.php/Pathway:WP404	DNA_DIRECTED_DNA_POLYMERASE_ACTIVITY	1.52e-12	TRANSFERASE_ACTIVITY_TRANSFERRING_PHOSPHORUS_CONTAINING_GROUPS	7	AROMATIC_COMPOUND_METABOLIC_PROCESS	1.32e-08	NUCLEOBASENUCLEOSIDENUCLEOTIDE_AND_NUCLEIC_ACID_METABOLIC_PROCESS	9
Eukaryotic Transcription Initiation (Wikipathways)	41	Wikipathways	WP405	2011-06-08	http://www.wikipathways.org/index.php/Pathway:WP405	GENERAL_RNA_POLYMERASE_II_TRANSCRIPTION_FACTOR_ACTIVITY	2.49e-20	RNA_POLYMERASE_II_TRANSCRIPTION_FACTOR_ACTIVITY	9	TRANSCRIPTION_DNA_DEPENDENT	1.73e-29	BIOPOLYMER_METABOLIC_PROCESS	26
Oxidative Stress (Wikipathways)	26	Wikipathways	WP408	2011-06-08	http://www.wikipathways.org/index.php/Pathway:WP408	OXIDOREDUCTASE_ACTIVITY	2.22e-14	OXIDOREDUCTASE_ACTIVITY	10	SUPEROXIDE_METABOLIC_PROCESS	2.81e-10	NUCLEOBASENUCLEOSIDENUCLEOTIDE_AND_NUCLEIC_ACID_METABOLIC_PROCESS	8
Diurnally regulated genes with circadian orthologs (Wikipathways)	49	Wikipathways	WP410	2011-06-08	http://www.wikipathways.org/index.php/Pathway:WP410	PROTEIN_SERINE_THREONINE_PHOSPHATASE_ACTIVITY	2.7e-05	DNA_BINDING	6	CIRCADIAN_RHYTHM	4.66e-13	BIOPOLYMER_METABOLIC_PROCESS	12
mRNA processing (Wikipathways)	134	Wikipathways	WP1863	2011-06-08	http://www.wikipathways.org/index.php/Pathway:WP1863	RNA_BINDING	2.17e-28	RNA_BINDING	28	RNA_PROCESSING	5.93e-92	BIOPOLYMER_METABOLIC_PROCESS	66
MAPK Cascade (Wikipathways)	29	Wikipathways	WP422	2011-06-08	http://www.wikipathways.org/index.php/Pathway:WP422	PROTEIN_SERINE_THREONINE_TYROSINE_KINASE_ACTIVITY	7.36e-19	PHOSPHOTRANSFERASE_ACTIVITY_ALCOHOL_GROUP_AS_ACCEPTOR	11	STRESS_ACTIVATED_PROTEIN_KINASE_SIGNALING_PATHWAY	7.17e-11	SIGNAL_TRANSDUCTION	14
Wnt Signaling Pathway (Wikipathways)	60	Wikipathways	WP363	2011-06-08	http://www.wikipathways.org/index.php/Pathway:WP363	RECEPTOR_ACTIVITY	7.6e-12	RECEPTOR_ACTIVITY	15	PROTEIN_AMINO_ACID_PHOSPHORYLATION	9.44e-13	CELLULAR_PROTEIN_METABOLIC_PROCESS	18
cytochrome P450 (Wikipathways)	61	Wikipathways	WP43	2011-06-08	http://www.wikipathways.org/index.php/Pathway:WP43	OXYGEN_BINDING	1.06e-46	OXIDOREDUCTASE_ACTIVITY	26	CELLULAR_LIPID_METABOLIC_PROCESS	4.63e-13	LIPID_METABOLIC_PROCESS	13
Statin Pathway (Wikipathways)	29	Wikipathways	WP430	2011-06-08	http://www.wikipathways.org/index.php/Pathway:WP430	LIPID_TRANSPORTER_ACTIVITY	1.55e-12	PROTEIN_DIMERIZATION_ACTIVITY	7	LIPID_METABOLIC_PROCESS	6.77e-24	LIPID_METABOLIC_PROCESS	16
EGFR1 Signaling Pathway (Wikipathways)	179	Wikipathways	WP437	2011-06-08	http://www.wikipathways.org/index.php/Pathway:WP437	PHOSPHOTRANSFERASE_ACTIVITY_ALCOHOL_GROUP_AS_ACCEPTOR	2.34e-25	PHOSPHOTRANSFERASE_ACTIVITY_ALCOHOL_GROUP_AS_ACCEPTOR	32	SIGNAL_TRANSDUCTION	1.78e-42	SIGNAL_TRANSDUCTION	81
Non-homologous end joining (Wikipathways)	8	Wikipathways	WP438	2011-06-08	http://www.wikipathways.org/index.php/Pathway:WP438	DOUBLE_STRANDED_DNA_BINDING	3.76e-10	DNA_BINDING	5	DOUBLE_STRAND_BREAK_REPAIR	2.35e-17	BIOPOLYMER_METABOLIC_PROCESS	7
G1 to S cell cycle control (Wikipathways)	69	Wikipathways	WP45	2011-06-08	http://www.wikipathways.org/index.php/Pathway:WP45	DNA_BINDING	3.48e-16	DNA_BINDING	20	CELL_CYCLE_GO_0007049	4.07e-33	BIOPOLYMER_METABOLIC_PROCESS	36
Inflammatory Response Pathway (Wikipathways)	31	Wikipathways	WP453	2011-06-08	http://www.wikipathways.org/index.php/Pathway:WP453	CYTOKINE_BINDING	3.12e-15	RECEPTOR_ACTIVITY	8	POSITIVE_REGULATION_OF_BIOLOGICAL_PROCESS	1.66e-14	POSITIVE_REGULATION_OF_BIOLOGICAL_PROCESS	14
GPCRs, Class A Rhodopsin-like (Wikipathways)	260	Wikipathways	WP455	2011-06-08	http://www.wikipathways.org/index.php/Pathway:WP455	RHODOPSIN_LIKE_RECEPTOR_ACTIVITY	9.88e-164	RECEPTOR_ACTIVITY	110	G_PROTEIN_COUPLED_RECEPTOR_PROTEIN_SIGNALING_PATHWAY	1.37e-224	SIGNAL_TRANSDUCTION	165
Tryptophan metabolism (Wikipathways)	47	Wikipathways	WP465	2011-06-08	http://www.wikipathways.org/index.php/Pathway:WP465	OXIDOREDUCTASE_ACTIVITY	1.57e-32	OXIDOREDUCTASE_ACTIVITY	23	LIPID_METABOLIC_PROCESS	4.4e-08	LIPID_METABOLIC_PROCESS	8
DNA Replication (Wikipathways)	42	Wikipathways	WP1806	2011-06-08	http://www.wikipathways.org/index.php/Pathway:WP1806	DNA_BINDING	3.82e-17	DNA_BINDING	17	DNA_REPLICATION	1.12e-61	BIOPOLYMER_METABOLIC_PROCESS	30
Hedgehog Signaling Pathway (Wikipathways)	22	Wikipathways	WP47	2011-06-08	http://www.wikipathways.org/index.php/Pathway:WP47	TRANSCRIPTION_FACTOR_BINDING	1.62e-05	TRANSCRIPTION_FACTOR_BINDING	4	EMBRYONIC_MORPHOGENESIS	2.59e-09	BIOPOLYMER_METABOLIC_PROCESS	9
Endochondral Ossification (Wikipathways)	65	Wikipathways	WP474	2011-06-08	http://www.wikipathways.org/index.php/Pathway:WP474	RECEPTOR_BINDING	2.98e-08	RECEPTOR_BINDING	10	ORGAN_DEVELOPMENT	1.23e-19	SIGNAL_TRANSDUCTION	24
Cytoplasmic Ribosomal Proteins (Wikipathways)	93	Wikipathways	WP477	2011-06-08	http://www.wikipathways.org/index.php/Pathway:WP477	STRUCTURAL_CONSTITUENT_OF_RIBOSOME	3.67e-164	STRUCTURAL_CONSTITUENT_OF_RIBOSOME	68	TRANSLATION	3.71e-71	CELLULAR_PROTEIN_METABOLIC_PROCESS	46
Insulin Signaling (Wikipathways)	162	Wikipathways	WP481	2011-06-08	http://www.wikipathways.org/index.php/Pathway:WP481	PHOSPHOTRANSFERASE_ACTIVITY_ALCOHOL_GROUP_AS_ACCEPTOR	5.86e-66	PHOSPHOTRANSFERASE_ACTIVITY_ALCOHOL_GROUP_AS_ACCEPTOR	59	SIGNAL_TRANSDUCTION	3.45e-51	SIGNAL_TRANSDUCTION	85
IL-2 Signaling Pathway (Wikipathways)	77	Wikipathways	WP49	2011-06-08	http://www.wikipathways.org/index.php/Pathway:WP49	PHOSPHOTRANSFERASE_ACTIVITY_ALCOHOL_GROUP_AS_ACCEPTOR	2.68e-16	TRANSFERASE_ACTIVITY_TRANSFERRING_PHOSPHORUS_CONTAINING_GROUPS	18	SIGNAL_TRANSDUCTION	2.1e-27	SIGNAL_TRANSDUCTION	42
Steroid Biosynthesis (Wikipathways)	9	Wikipathways	WP496	2011-06-08	http://www.wikipathways.org/index.php/Pathway:WP496	STEROID_DEHYDROGENASE_ACTIVITY_ACTING_ON_THE_CH_OH_GROUP_OF_DONORSNAD_OR_NADP_AS_ACCEPTOR	1.19e-15	OXIDOREDUCTASE_ACTIVITY	5	REPRODUCTIVE_PROCESS	4e-05	REPRODUCTIVE_PROCESS	2
Urea cycle and metabolism of amino groups (Wikipathways)	21	Wikipathways	WP497	2011-06-08	http://www.wikipathways.org/index.php/Pathway:WP497	HYDROLASE_ACTIVITY_ACTING_ON_CARBON_NITROGEN_NOT_PEPTIDEBONDS	1.3e-07	HYDROLASE_ACTIVITY_ACTING_ON_CARBON_NITROGEN_NOT_PEPTIDEBONDS	3	NITROGEN_COMPOUND_METABOLIC_PROCESS	1.37e-16	NITROGEN_COMPOUND_METABOLIC_PROCESS	9
Glycogen Metabolism (Wikipathways)	36	Wikipathways	WP500	2011-06-08	http://www.wikipathways.org/index.php/Pathway:WP500	PROTEIN_PHOSPHATASE_TYPE_2A_REGULATOR_ACTIVITY	4.26e-29	PROTEIN_PHOSPHATASE_TYPE_2A_REGULATOR_ACTIVITY	10	GENERATION_OF_PRECURSOR_METABOLITES_AND_ENERGY	1.59e-16	BIOPOLYMER_METABOLIC_PROCESS	14
GPCRs, Class C Metabotropic glutamate, pheromone (Wikipathways)	15	Wikipathways	WP501	2011-06-08	http://www.wikipathways.org/index.php/Pathway:WP501	METABOTROPIC_GLUTAMATEGABA_B_LIKE_RECEPTOR_ACTIVITY	0	GLUTAMATE_RECEPTOR_ACTIVITY	10	G_PROTEIN_COUPLED_RECEPTOR_PROTEIN_SIGNALING_PATHWAY	4.61e-22	SIGNAL_TRANSDUCTION	13
Regulation of Actin Cytoskeleton (Wikipathways)	145	Wikipathways	WP51	2011-06-08	http://www.wikipathways.org/index.php/Pathway:WP51	GROWTH_FACTOR_ACTIVITY	2.6e-20	PHOSPHOTRANSFERASE_ACTIVITY_ALCOHOL_GROUP_AS_ACCEPTOR	23	SIGNAL_TRANSDUCTION	3.39e-35	SIGNAL_TRANSDUCTION	66
Hypertrophy Model (Wikipathways)	21	Wikipathways	WP516	2011-06-08	http://www.wikipathways.org/index.php/Pathway:WP516	HEPARIN_BINDING	1.74e-06	RECEPTOR_BINDING	4	MUSCLE_DEVELOPMENT	2.36e-06	MULTICELLULAR_ORGANISMAL_DEVELOPMENT	6
G13 Signaling Pathway (Wikipathways)	40	Wikipathways	WP524	2011-06-08	http://www.wikipathways.org/index.php/Pathway:WP524	GTPASE_REGULATOR_ACTIVITY	2.32e-14	PHOSPHOTRANSFERASE_ACTIVITY_ALCOHOL_GROUP_AS_ACCEPTOR	10	RHO_PROTEIN_SIGNAL_TRANSDUCTION	2.32e-17	SIGNAL_TRANSDUCTION	18
Acetylcholine Synthesis (Wikipathways)	7	Wikipathways	WP528	2011-06-08	http://www.wikipathways.org/index.php/Pathway:WP528	N_METHYLTRANSFERASE_ACTIVITY	8.18e-06	TRANSFERASE_ACTIVITY_TRANSFERRING_PHOSPHORUS_CONTAINING_GROUPS	2	AMYLOID_PRECURSOR_PROTEIN_METABOLIC_PROCESS	4.72e-06	ESTABLISHMENT_OF_LOCALIZATION	2
Id Signaling Pathway (Wikipathways)	54	Wikipathways	WP53	2011-06-08	http://www.wikipathways.org/index.php/Pathway:WP53	DNA_BINDING	4.43e-20	DNA_BINDING	21	NUCLEOBASENUCLEOSIDENUCLEOTIDE_AND_NUCLEIC_ACID_METABOLIC_PROCESS	1.43e-25	NUCLEOBASENUCLEOSIDENUCLEOTIDE_AND_NUCLEIC_ACID_METABOLIC_PROCESS	31
Cytokines and Inflammatory Response (Wikipathways)	23	Wikipathways	WP530	2011-06-08	http://www.wikipathways.org/index.php/Pathway:WP530	CYTOKINE_ACTIVITY	5.95e-22	RECEPTOR_BINDING	12	REGULATION_OF_CELL_PROLIFERATION	1.17e-16	POSITIVE_REGULATION_OF_BIOLOGICAL_PROCESS	12
Mismatch repair (Wikipathways)	9	Wikipathways	WP531	2011-06-08	http://www.wikipathways.org/index.php/Pathway:WP531	DNA_BINDING	4.67e-12	DNA_BINDING	7	DNA_REPLICATION	2.86e-18	DNA_METABOLIC_PROCESS	8
Glycolysis and Gluconeogenesis (Wikipathways)	48	Wikipathways	WP534	2011-06-08	http://www.wikipathways.org/index.php/Pathway:WP534	CARBOHYDRATE_KINASE_ACTIVITY	1.84e-15	KINASE_ACTIVITY	10	CARBOHYDRATE_METABOLIC_PROCESS	6.24e-20	CARBOHYDRATE_METABOLIC_PROCESS	14
Calcium Regulation in the Cardiac Cell (Wikipathways)	149	Wikipathways	WP536	2011-06-08	http://www.wikipathways.org/index.php/Pathway:WP536	ION_TRANSMEMBRANE_TRANSPORTER_ACTIVITY	6.59e-24	TRANSMEMBRANE_TRANSPORTER_ACTIVITY	28	G_PROTEIN_COUPLED_RECEPTOR_PROTEIN_SIGNALING_PATHWAY	4.54e-36	SIGNAL_TRANSDUCTION	57
Complement Activation, Classical Pathway (Wikipathways)	20	Wikipathways	WP545	2011-06-08	http://www.wikipathways.org/index.php/Pathway:WP545	SERINE_TYPE_ENDOPEPTIDASE_ACTIVITY	5.85e-08	SERINE_TYPE_PEPTIDASE_ACTIVITY	3	ACUTE_INFLAMMATORY_RESPONSE	5.2e-05	SIGNAL_TRANSDUCTION	2
Biogenic Amine Synthesis (Wikipathways)	15	Wikipathways	WP550	2011-06-08	http://www.wikipathways.org/index.php/Pathway:WP550	CARBOXY_LYASE_ACTIVITY	2.04e-10	LYASE_ACTIVITY	3	AMINO_ACID_METABOLIC_PROCESS	1.89e-09	CARBOXYLIC_ACID_METABOLIC_PROCESS	4
ACE Inhibitor Pathway (Wikipathways)	17	Wikipathways	WP554	2011-06-08	http://www.wikipathways.org/index.php/Pathway:WP554	PEPTIDE_RECEPTOR_ACTIVITY	4.81e-10	RECEPTOR_ACTIVITY	5	REGULATION_OF_BLOOD_PRESSURE	1.3e-17	REGULATION_OF_BIOLOGICAL_QUALITY	11
Complement and Coagulation Cascades (Wikipathways)	52	Wikipathways	WP558	2011-06-08	http://www.wikipathways.org/index.php/Pathway:WP558	SERINE_TYPE_ENDOPEPTIDASE_ACTIVITY	3.75e-25	PEPTIDASE_ACTIVITY	13	BLOOD_COAGULATION	1.38e-39	RESPONSE_TO_EXTERNAL_STIMULUS	23
TGF Beta Signaling Pathway (Wikipathways)	54	Wikipathways	WP366	2011-06-08	http://www.wikipathways.org/index.php/Pathway:WP366	RECEPTOR_SIGNALING_PROTEIN_ACTIVITY	9.54e-13	DNA_BINDING	13	TRANSMEMBRANE_RECEPTOR_PROTEIN_SERINE_THREONINE_KINASE_SIGNALING_PATHWAY	9.63e-31	SIGNAL_TRANSDUCTION	24
Heme Biosynthesis (Wikipathways)	9	Wikipathways	WP561	2011-06-08	http://www.wikipathways.org/index.php/Pathway:WP561	LYASE_ACTIVITY	1.52e-08	LYASE_ACTIVITY	3	COFACTOR_BIOSYNTHETIC_PROCESS	2.89e-24	COFACTOR_METABOLIC_PROCESS	7
Monoamine GPCRs (Wikipathways)	33	Wikipathways	WP58	2011-06-08	http://www.wikipathways.org/index.php/Pathway:WP58	AMINE_RECEPTOR_ACTIVITY	3.53e-104	AMINE_RECEPTOR_ACTIVITY	32	G_PROTEIN_COUPLED_RECEPTOR_PROTEIN_SIGNALING_PATHWAY	1.93e-60	SIGNAL_TRANSDUCTION	32
EPO Receptor Signaling (Wikipathways)	26	Wikipathways	WP581	2011-06-08	http://www.wikipathways.org/index.php/Pathway:WP581	INSULIN_LIKE_GROWTH_FACTOR_RECEPTOR_BINDING	4.69e-10	RECEPTOR_BINDING	6	SIGNAL_TRANSDUCTION	1.45e-17	SIGNAL_TRANSDUCTION	19
Interferon type I (Wikipathways)	28	Wikipathways	WP585	2011-06-08	http://www.wikipathways.org/index.php/Pathway:WP585	KINASE_BINDING	4.19e-08	TRANSCRIPTION_FACTOR_ACTIVITY	5	JAK_STAT_CASCADE	2.03e-22	SIGNAL_TRANSDUCTION	21
Delta-Notch Signaling Pathway (Wikipathways)	86	Wikipathways	WP61	2011-06-08	http://www.wikipathways.org/index.php/Pathway:WP61	TRANSCRIPTION_FACTOR_BINDING	3.13e-17	TRANSCRIPTION_FACTOR_BINDING	18	NOTCH_SIGNALING_PATHWAY	1.79e-29	BIOPOLYMER_METABOLIC_PROCESS	36
Senescence and Autophagy (Wikipathways)	100	Wikipathways	WP615	2011-06-08	http://www.wikipathways.org/index.php/Pathway:WP615	RECEPTOR_BINDING	5.04e-11	RECEPTOR_BINDING	15	NEGATIVE_REGULATION_OF_BIOLOGICAL_PROCESS	2.17e-24	NEGATIVE_REGULATION_OF_BIOLOGICAL_PROCESS	32
Type II interferon signaling (IFNG) (Wikipathways)	50	Wikipathways	WP619	2011-06-08	http://www.wikipathways.org/index.php/Pathway:WP619	PROTEIN_KINASE_REGULATOR_ACTIVITY	2.66e-06	RECEPTOR_BINDING	6	JAK_STAT_CASCADE	1.29e-08	SIGNAL_TRANSDUCTION	16
Oxidative phosphorylation (Wikipathways)	60	Wikipathways	WP623	2011-06-08	http://www.wikipathways.org/index.php/Pathway:WP623	OXIDOREDUCTASE_ACTIVITY_ACTING_ON_NADH_OR_NADPH	4.2e-15	ELECTRON_CARRIER_ACTIVITY	7	CELLULAR_PROTEIN_COMPLEX_ASSEMBLY	4.56e-08	RESPONSE_TO_CHEMICAL_STIMULUS	5
Hypothetical Network for Drug Addiction (Wikipathways)	32	Wikipathways	WP666	2011-06-08	http://www.wikipathways.org/index.php/Pathway:WP666	GLUTAMATE_RECEPTOR_ACTIVITY	2.06e-18	RECEPTOR_ACTIVITY	11	GLUTAMATE_SIGNALING_PATHWAY	2.55e-16	SIGNAL_TRANSDUCTION	18
ErbB signaling pathway (Wikipathways)	55	Wikipathways	WP673	2011-06-08	http://www.wikipathways.org/index.php/Pathway:WP673	PROTEIN_KINASE_ACTIVITY	1.01e-11	PHOSPHOTRANSFERASE_ACTIVITY_ALCOHOL_GROUP_AS_ACCEPTOR	11	SIGNAL_TRANSDUCTION	2.72e-20	SIGNAL_TRANSDUCTION	30
Arachidonate Epoxygenase / Epoxide Hydrolase (Wikipathways)	7	Wikipathways	WP678	2011-06-08	http://www.wikipathways.org/index.php/Pathway:WP678	CYTOCHROME_C_OXIDASE_ACTIVITY	7.5e-09	OXIDOREDUCTASE_ACTIVITY	3	ICOSANOID_METABOLIC_PROCESS	1.42e-05	SYSTEM_DEVELOPMENT	1
T Cell Receptor Signaling Pathway (Wikipathways)	133	Wikipathways	WP69	2011-06-08	http://www.wikipathways.org/index.php/Pathway:WP69	MOLECULAR_ADAPTOR_ACTIVITY	1.8e-29	MOLECULAR_ADAPTOR_ACTIVITY	18	SIGNAL_TRANSDUCTION	2.71e-39	SIGNAL_TRANSDUCTION	67
Tamoxifen metabolism (Wikipathways)	19	Wikipathways	WP691	2011-06-08	http://www.wikipathways.org/index.php/Pathway:WP691	OXYGEN_BINDING	3.79e-20	OXYGEN_BINDING	7	LIPID_METABOLIC_PROCESS	9.25e-06	LIPID_METABOLIC_PROCESS	4
Sulfation Biotransformation Reaction (Wikipathways)	17	Wikipathways	WP692	2011-06-08	http://www.wikipathways.org/index.php/Pathway:WP692	SULFOTRANSFERASE_ACTIVITY	1.85e-11	SULFOTRANSFERASE_ACTIVITY	4	AMINE_METABOLIC_PROCESS	8.12e-08	NITROGEN_COMPOUND_METABOLIC_PROCESS	4
Arylamine metabolism (Wikipathways)	7	Wikipathways	WP694	2011-06-08	http://www.wikipathways.org/index.php/Pathway:WP694	N_ACETYLTRANSFERASE_ACTIVITY	3.48e-08	TRANSFERASE_ACTIVITY_TRANSFERRING_ACYL_GROUPS	2	XENOBIOTIC_METABOLIC_PROCESS	5.77e-06	NITROGEN_COMPOUND_METABOLIC_PROCESS	2
Benzo(a)pyrene metabolism (Wikipathways)	9	Wikipathways	WP696	2011-06-08	http://www.wikipathways.org/index.php/Pathway:WP696	ALDO_KETO_REDUCTASE_ACTIVITY	3.74e-15	OXIDOREDUCTASE_ACTIVITY	7	LIPID_METABOLIC_PROCESS	1.2e-09	LIPID_METABOLIC_PROCESS	5
Estrogen metabolism (Wikipathways)	17	Wikipathways	WP697	2011-06-08	http://www.wikipathways.org/index.php/Pathway:WP697	OXYGEN_BINDING	6.06e-12	OXIDOREDUCTASE_ACTIVITY	4	XENOBIOTIC_METABOLIC_PROCESS	1.07e-13	RESPONSE_TO_XENOBIOTIC_STIMULUS	4
Glucuronidation (Wikipathways)	26	Wikipathways	WP698	2011-06-08	http://www.wikipathways.org/index.php/Pathway:WP698	ISOMERASE_ACTIVITY	1.01e-07	ISOMERASE_ACTIVITY	3	XENOBIOTIC_METABOLIC_PROCESS	8.53e-19	LIPID_METABOLIC_PROCESS	7
Aflatoxin B1 metabolism (Wikipathways)	9	Wikipathways	WP699	2011-06-08	http://www.wikipathways.org/index.php/Pathway:WP699	ALDO_KETO_REDUCTASE_ACTIVITY	1.38e-08	OXIDOREDUCTASE_ACTIVITY	4	XENOBIOTIC_METABOLIC_PROCESS	9.88e-06	RESPONSE_TO_XENOBIOTIC_STIMULUS	1
metapathway biotransformation (Wikipathways)	175	Wikipathways	WP702	2011-06-08	http://www.wikipathways.org/index.php/Pathway:WP702	SULFOTRANSFERASE_ACTIVITY	2.25e-47	OXIDOREDUCTASE_ACTIVITY	34	SULFUR_METABOLIC_PROCESS	1.85e-26	LIPID_METABOLIC_PROCESS	28
Methylation Pathways (Wikipathways)	8	Wikipathways	WP704	2011-06-08	http://www.wikipathways.org/index.php/Pathway:WP704	S_ADENOSYLMETHIONINE_DEPENDENT_METHYLTRANSFERASE_ACTIVITY	9.27e-11	S_ADENOSYLMETHIONINE_DEPENDENT_METHYLTRANSFERASE_ACTIVITY	3	AMINO_ACID_METABOLIC_PROCESS	2.8e-06	CARBOXYLIC_ACID_METABOLIC_PROCESS	2
SIDS Susceptibility Pathways (Wikipathways)	67	Wikipathways	WP706	2011-06-08	http://www.wikipathways.org/index.php/Pathway:WP706	TRANSCRIPTION_FACTOR_ACTIVITY	9.1e-16	DNA_BINDING	18	TRANSCRIPTION_DNA_DEPENDENT	1.6e-11	SIGNAL_TRANSDUCTION	21
DNA damage response (Wikipathways)	73	Wikipathways	WP707	2011-06-08	http://www.wikipathways.org/index.php/Pathway:WP707	3_5_EXONUCLEASE_ACTIVITY	4.38e-10	DNA_BINDING	12	CELL_CYCLE_GO_0007049	1.29e-42	BIOPOLYMER_METABOLIC_PROCESS	33
DNA damage response (only ATM dependent) (Wikipathways)	84	Wikipathways	WP710	2011-06-08	http://www.wikipathways.org/index.php/Pathway:WP710	RECEPTOR_SIGNALING_PROTEIN_ACTIVITY	8.7e-16	PHOSPHOTRANSFERASE_ACTIVITY_ALCOHOL_GROUP_AS_ACCEPTOR	11	POSITIVE_REGULATION_OF_BIOLOGICAL_PROCESS	9.33e-22	SIGNAL_TRANSDUCTION	34
Estrogen signaling pathway (Wikipathways)	20	Wikipathways	WP712	2011-06-08	http://www.wikipathways.org/index.php/Pathway:WP712	MAP_KINASE_ACTIVITY	3.58e-10	PHOSPHOTRANSFERASE_ACTIVITY_ALCOHOL_GROUP_AS_ACCEPTOR	6	SIGNAL_TRANSDUCTION	6.99e-08	SIGNAL_TRANSDUCTION	10
Vitamin A and carotenoid metabolism (Wikipathways)	39	Wikipathways	WP716	2011-06-08	http://www.wikipathways.org/index.php/Pathway:WP716	LIGAND_DEPENDENT_NUCLEAR_RECEPTOR_ACTIVITY	2.84e-14	OXIDOREDUCTASE_ACTIVITY	11	VITAMIN_METABOLIC_PROCESS	2.33e-18	SYSTEM_PROCESS	9
Serotonin HTR1 Group and FOS Pathway (Wikipathways)	33	Wikipathways	WP722	2011-06-08	http://www.wikipathways.org/index.php/Pathway:WP722	PROTEIN_SERINE_THREONINE_TYROSINE_KINASE_ACTIVITY	2.61e-15	PHOSPHOTRANSFERASE_ACTIVITY_ALCOHOL_GROUP_AS_ACCEPTOR	9	SIGNAL_TRANSDUCTION	1.1e-15	SIGNAL_TRANSDUCTION	20
Monoamine Transport (Wikipathways)	33	Wikipathways	WP727	2011-06-08	http://www.wikipathways.org/index.php/Pathway:WP727	AMINE_TRANSMEMBRANE_TRANSPORTER_ACTIVITY	6.4e-09	RECEPTOR_ACTIVITY	5	CELL_CELL_SIGNALING	2.69e-14	ESTABLISHMENT_OF_LOCALIZATION	12
Serotonin Receptor 2 and ELK-SRF/GATA4 signaling (Wikipathways)	16	Wikipathways	WP732	2011-06-08	http://www.wikipathways.org/index.php/Pathway:WP732	SEROTONIN_RECEPTOR_ACTIVITY	6.9e-08	RECEPTOR_ACTIVITY	3	G_PROTEIN_SIGNALING_COUPLED_TO_IP3_SECOND_MESSENGERPHOSPHOLIPASE_C_ACTIVATING	4.4e-06	SIGNAL_TRANSDUCTION	7
Serotonin Receptor 4/6/7 and NR3C Signaling (Wikipathways)	18	Wikipathways	WP734	2011-06-08	http://www.wikipathways.org/index.php/Pathway:WP734	AMINE_RECEPTOR_ACTIVITY	2.09e-08	TRANSCRIPTION_FACTOR_ACTIVITY	5	SIGNAL_TRANSDUCTION	7.67e-10	SIGNAL_TRANSDUCTION	11
Toll-like receptor signaling pathway (Wikipathways)	102	Wikipathways	WP75	2011-06-08	http://www.wikipathways.org/index.php/Pathway:WP75	CYTOKINE_ACTIVITY	2.19e-29	PHOSPHOTRANSFERASE_ACTIVITY_ALCOHOL_GROUP_AS_ACCEPTOR	26	SIGNAL_TRANSDUCTION	1.51e-39	SIGNAL_TRANSDUCTION	59
TCA Cycle (Wikipathways)	33	Wikipathways	WP78	2011-06-08	http://www.wikipathways.org/index.php/Pathway:WP78	OXIDOREDUCTASE_ACTIVITY	1.78e-11	OXIDOREDUCTASE_ACTIVITY	9	CELLULAR_CARBOHYDRATE_METABOLIC_PROCESS	4.34e-21	CELLULAR_CARBOHYDRATE_METABOLIC_PROCESS	12
Nucleotide GPCRs (Wikipathways)	12	Wikipathways	WP80	2011-06-08	http://www.wikipathways.org/index.php/Pathway:WP80	RECEPTOR_ACTIVITY	0.00422159	RECEPTOR_ACTIVITY	2	SECOND_MESSENGER_MEDIATED_SIGNALING	3.21e-15	SIGNAL_TRANSDUCTION	8
Prostaglandin Synthesis and Regulation (Wikipathways)	32	Wikipathways	WP98	2011-06-08	http://www.wikipathways.org/index.php/Pathway:WP98	RHODOPSIN_LIKE_RECEPTOR_ACTIVITY	1.29e-09	RHODOPSIN_LIKE_RECEPTOR_ACTIVITY	6	SIGNAL_TRANSDUCTION	3.6e-11	SIGNAL_TRANSDUCTION	16
Cell Cycle Checkpoints (Reactome)	117	Reactome	REACT_1538	2011-02-15	http://www.reactome.org/cgi-bin/eventbrowser_st_id?ST_ID=REACT_1538	UBIQUITIN_PROTEIN_LIGASE_ACTIVITY	2.15e-13	DNA_BINDING	13	CELL_CYCLE_GO_0007049	3.28e-34	BIOPOLYMER_METABOLIC_PROCESS	40
Signaling by Insulin receptor (Reactome)	108	Reactome	REACT_498	2011-02-15	http://www.reactome.org/cgi-bin/eventbrowser_st_id?ST_ID=REACT_498	GROWTH_FACTOR_ACTIVITY	5.33e-15	RECEPTOR_BINDING	15	SIGNAL_TRANSDUCTION	7.34e-21	SIGNAL_TRANSDUCTION	43
Integrin cell surface interactions (Reactome)	85	Reactome	REACT_13552	2011-02-15	http://www.reactome.org/cgi-bin/eventbrowser_st_id?ST_ID=REACT_13552	COLLAGEN_BINDING	1.44e-11	IDENTICAL_PROTEIN_BINDING	8	CELL_SUBSTRATE_ADHESION	2.21e-10	SIGNAL_TRANSDUCTION	17
Signaling by TGF beta (Reactome)	15	Reactome	REACT_6844	2011-02-15	http://www.reactome.org/cgi-bin/eventbrowser_st_id?ST_ID=REACT_6844	SMAD_BINDING	1.01e-10	RECEPTOR_SIGNALING_PROTEIN_ACTIVITY	4	TRANSMEMBRANE_RECEPTOR_PROTEIN_SERINE_THREONINE_KINASE_SIGNALING_PATHWAY	4.79e-21	BIOPOLYMER_METABOLIC_PROCESS	10
DNA Repair (Reactome)	107	Reactome	REACT_216	2011-02-15	http://www.reactome.org/cgi-bin/eventbrowser_st_id?ST_ID=REACT_216	DNA_BINDING	1.98e-36	DNA_BINDING	41	DNA_METABOLIC_PROCESS	4.02e-83	BIOPOLYMER_METABOLIC_PROCESS	74
Metabolism of proteins (Reactome)	296	Reactome	REACT_17015	2011-02-15	http://www.reactome.org/cgi-bin/eventbrowser_st_id?ST_ID=REACT_17015	STRUCTURAL_CONSTITUENT_OF_RIBOSOME	1.05e-117	STRUCTURAL_MOLECULE_ACTIVITY	70	MACROMOLECULE_BIOSYNTHETIC_PROCESS	8.37e-121	CELLULAR_PROTEIN_METABOLIC_PROCESS	122
Signaling in Immune system (Reactome)	511	Reactome	REACT_6900	2011-02-15	http://www.reactome.org/cgi-bin/eventbrowser_st_id?ST_ID=REACT_6900	RECEPTOR_SIGNALING_PROTEIN_ACTIVITY	1.68e-20	RECEPTOR_ACTIVITY	50	SIGNAL_TRANSDUCTION	7.79e-54	SIGNAL_TRANSDUCTION	158
Metabolism of vitamins and cofactors (Reactome)	58	Reactome	REACT_11193	2011-02-15	http://www.reactome.org/cgi-bin/eventbrowser_st_id?ST_ID=REACT_11193	COFACTOR_TRANSPORTER_ACTIVITY	2.74e-06	SUBSTRATE_SPECIFIC_TRANSMEMBRANE_TRANSPORTER_ACTIVITY	7	VITAMIN_TRANSPORT	2.17e-10	ESTABLISHMENT_OF_LOCALIZATION	9
DNA Replication (Reactome)	200	Reactome	REACT_383	2011-02-15	http://www.reactome.org/cgi-bin/eventbrowser_st_id?ST_ID=REACT_383	DNA_BINDING	2.22e-10	DNA_BINDING	25	DNA_REPLICATION	4.73e-38	BIOPOLYMER_METABOLIC_PROCESS	50
Signaling by EGFR (Reactome)	52	Reactome	REACT_9417	2011-02-15	http://www.reactome.org/cgi-bin/eventbrowser_st_id?ST_ID=REACT_9417	MOLECULAR_ADAPTOR_ACTIVITY	2.94e-09	MOLECULAR_ADAPTOR_ACTIVITY	5	TRANSMEMBRANE_RECEPTOR_PROTEIN_TYROSINE_KINASE_SIGNALING_PATHWAY	1.45e-16	SIGNAL_TRANSDUCTION	21
Signalling by NGF (Reactome)	220	Reactome	REACT_11061	2011-02-15	http://www.reactome.org/cgi-bin/eventbrowser_st_id?ST_ID=REACT_11061	PHOSPHOTRANSFERASE_ACTIVITY_ALCOHOL_GROUP_AS_ACCEPTOR	1.79e-23	PHOSPHOTRANSFERASE_ACTIVITY_ALCOHOL_GROUP_AS_ACCEPTOR	33	SIGNAL_TRANSDUCTION	2.78e-46	SIGNAL_TRANSDUCTION	94
Opioid Signalling (Reactome)	80	Reactome	REACT_15295	2011-02-15	http://www.reactome.org/cgi-bin/eventbrowser_st_id?ST_ID=REACT_15295	GTPASE_ACTIVITY	2.03e-18	HYDROLASE_ACTIVITY_ACTING_ON_ACID_ANHYDRIDES	13	SIGNAL_TRANSDUCTION	1.59e-13	SIGNAL_TRANSDUCTION	29
Metabolism of nucleotides (Reactome)	77	Reactome	REACT_1698	2011-02-15	http://www.reactome.org/cgi-bin/eventbrowser_st_id?ST_ID=REACT_1698	NUCLEOBASENUCLEOSIDENUCLEOTIDE_KINASE_ACTIVITY	8.55e-29	KINASE_ACTIVITY	13	NUCLEOBASENUCLEOSIDE_AND_NUCLEOTIDE_METABOLIC_PROCESS	1.04e-38	NUCLEOBASENUCLEOSIDENUCLEOTIDE_AND_NUCLEIC_ACID_METABOLIC_PROCESS	33
Circadian Clock (Reactome)	29	Reactome	REACT_24941	2011-02-15	http://www.reactome.org/cgi-bin/eventbrowser_st_id?ST_ID=REACT_24941	STEROID_HORMONE_RECEPTOR_ACTIVITY	7.76e-07	DNA_BINDING	5	CIRCADIAN_RHYTHM	1.59e-14	BIOPOLYMER_METABOLIC_PROCESS	12
Hemostasis (Reactome)	466	Reactome	REACT_604	2011-02-15	http://www.reactome.org/cgi-bin/eventbrowser_st_id?ST_ID=REACT_604	GTPASE_ACTIVITY	1.45e-20	RECEPTOR_BINDING	39	BLOOD_COAGULATION	1.07e-41	SIGNAL_TRANSDUCTION	125
Metabolism of carbohydrates (Reactome)	126	Reactome	REACT_474	2011-02-15	http://www.reactome.org/cgi-bin/eventbrowser_st_id?ST_ID=REACT_474	CARBOHYDRATE_KINASE_ACTIVITY	1.35e-27	TRANSFERASE_ACTIVITY_TRANSFERRING_PHOSPHORUS_CONTAINING_GROUPS	21	CARBOHYDRATE_METABOLIC_PROCESS	1.38e-36	CARBOHYDRATE_METABOLIC_PROCESS	30
Muscle contraction (Reactome)	49	Reactome	REACT_17044	2011-02-15	http://www.reactome.org/cgi-bin/eventbrowser_st_id?ST_ID=REACT_17044	STRUCTURAL_CONSTITUENT_OF_MUSCLE	1.47e-46	STRUCTURAL_MOLECULE_ACTIVITY	22	REGULATION_OF_MUSCLE_CONTRACTION	5.27e-17	SYSTEM_PROCESS	14
Myogenesis (Reactome)	29	Reactome	REACT_21303	2011-02-15	http://www.reactome.org/cgi-bin/eventbrowser_st_id?ST_ID=REACT_21303	MAP_KINASE_ACTIVITY	1.75e-09	TRANSCRIPTION_FACTOR_ACTIVITY	6	MUSCLE_DEVELOPMENT	3.4e-19	SYSTEM_DEVELOPMENT	11
Regulatory RNA pathways (Reactome)	22	Reactome	REACT_12472	2011-02-15	http://www.reactome.org/cgi-bin/eventbrowser_st_id?ST_ID=REACT_12472	RNA_POLYMERASE_ACTIVITY	6.68e-15	NUCLEOTIDYLTRANSFERASE_ACTIVITY	5	NUCLEOBASENUCLEOSIDENUCLEOTIDE_AND_NUCLEIC_ACID_METABOLIC_PROCESS	1.51e-15	NUCLEOBASENUCLEOSIDENUCLEOTIDE_AND_NUCLEIC_ACID_METABOLIC_PROCESS	15
Metabolism of lipids and lipoproteins (Reactome)	289	Reactome	REACT_22258	2011-02-15	http://www.reactome.org/cgi-bin/eventbrowser_st_id?ST_ID=REACT_22258	OXIDOREDUCTASE_ACTIVITY	3.18e-36	OXIDOREDUCTASE_ACTIVITY	46	LIPID_METABOLIC_PROCESS	7.37e-81	LIPID_METABOLIC_PROCESS	81
Transmembrane transport of small molecules (Reactome)	401	Reactome	REACT_15518	2011-02-15	http://www.reactome.org/cgi-bin/eventbrowser_st_id?ST_ID=REACT_15518	CATION_TRANSPORTING_ATPASE_ACTIVITY	0	TRANSMEMBRANE_TRANSPORTER_ACTIVITY	143	ESTABLISHMENT_OF_LOCALIZATION	1.16e-91	ESTABLISHMENT_OF_LOCALIZATION	140
Signaling by BMP (Reactome)	23	Reactome	REACT_12034	2011-02-15	http://www.reactome.org/cgi-bin/eventbrowser_st_id?ST_ID=REACT_12034	SMAD_BINDING	6.54e-10	RECEPTOR_SIGNALING_PROTEIN_ACTIVITY	4	TRANSMEMBRANE_RECEPTOR_PROTEIN_SERINE_THREONINE_KINASE_SIGNALING_PATHWAY	2.06e-21	ENZYME_LINKED_RECEPTOR_PROTEIN_SIGNALING_PATHWAY	9
Metabolism of porphyrins (Reactome)	14	Reactome	REACT_9431	2011-02-15	http://www.reactome.org/cgi-bin/eventbrowser_st_id?ST_ID=REACT_9431	OXIDOREDUCTASE_ACTIVITY_ACTING_ON_THE_CH_CH_GROUP_OF_DONORS	2.51e-12	OXIDOREDUCTASE_ACTIVITY	6	HETEROCYCLE_METABOLIC_PROCESS	1.88e-27	COFACTOR_METABOLIC_PROCESS	9
Synaptic Transmission (Reactome)	197	Reactome	REACT_13685	2011-02-15	http://www.reactome.org/cgi-bin/eventbrowser_st_id?ST_ID=REACT_13685	IONOTROPIC_GLUTAMATE_RECEPTOR_ACTIVITY	0	TRANSMEMBRANE_TRANSPORTER_ACTIVITY	40	SYNAPTIC_TRANSMISSION	6.81e-44	SIGNAL_TRANSDUCTION	67
Signaling by VEGF (Reactome)	11	Reactome	REACT_12529	2011-02-15	http://www.reactome.org/cgi-bin/eventbrowser_st_id?ST_ID=REACT_12529	TRANSMEMBRANE_RECEPTOR_PROTEIN_TYROSINE_KINASE_ACTIVITY	3.15e-14	TRANSMEMBRANE_RECEPTOR_PROTEIN_KINASE_ACTIVITY	5	POSITIVE_REGULATION_OF_CELL_PROLIFERATION	8.57e-16	POSITIVE_REGULATION_OF_CELL_PROLIFERATION	7
Membrane Trafficking (Reactome)	105	Reactome	REACT_11123	2011-02-15	http://www.reactome.org/cgi-bin/eventbrowser_st_id?ST_ID=REACT_11123	IDENTICAL_PROTEIN_BINDING	0.00018907	IDENTICAL_PROTEIN_BINDING	7	VESICLE_MEDIATED_TRANSPORT	2.23e-19	ESTABLISHMENT_OF_LOCALIZATION	28
Regulation of beta-cell development (Reactome)	114	Reactome	REACT_13698	2011-02-15	http://www.reactome.org/cgi-bin/eventbrowser_st_id?ST_ID=REACT_13698	STRUCTURAL_CONSTITUENT_OF_RIBOSOME	4.14e-154	STRUCTURAL_CONSTITUENT_OF_RIBOSOME	68	TRANSLATION	7.42e-64	PROTEIN_METABOLIC_PROCESS	49
Signaling by GPCR (Reactome)	932	Reactome	REACT_14797	2011-02-15	http://www.reactome.org/cgi-bin/eventbrowser_st_id?ST_ID=REACT_14797	METABOTROPIC_GLUTAMATEGABA_B_LIKE_RECEPTOR_ACTIVITY	0	RECEPTOR_ACTIVITY	164	G_PROTEIN_COUPLED_RECEPTOR_PROTEIN_SIGNALING_PATHWAY	1.15e-238	SIGNAL_TRANSDUCTION	327
Biological oxidations (Reactome)	130	Reactome	REACT_13433	2011-02-15	http://www.reactome.org/cgi-bin/eventbrowser_st_id?ST_ID=REACT_13433	MONOOXYGENASE_ACTIVITY	1.77e-43	OXIDOREDUCTASE_ACTIVITY	33	LIPID_METABOLIC_PROCESS	1.86e-21	LIPID_METABOLIC_PROCESS	25
Transcription (Reactome)	168	Reactome	REACT_1788	2011-02-15	http://www.reactome.org/cgi-bin/eventbrowser_st_id?ST_ID=REACT_1788	GENERAL_RNA_POLYMERASE_II_TRANSCRIPTION_FACTOR_ACTIVITY	1.58e-25	DNA_BINDING	23	RNA_METABOLIC_PROCESS	2.77e-67	BIOPOLYMER_METABOLIC_PROCESS	83
Cell Cycle, Mitotic (Reactome)	315	Reactome	REACT_152	2011-02-15	http://www.reactome.org/cgi-bin/eventbrowser_st_id?ST_ID=REACT_152	TUBULIN_BINDING	1.83e-13	DNA_BINDING	30	CELL_CYCLE_GO_0007049	2.24e-71	BIOPOLYMER_METABOLIC_PROCESS	76
Respiratory electron transport, ATP synthesis by chemiosmotic coupling, and heat production by uncoupling proteins. (Reactome)	81	Reactome	REACT_6305	2011-02-15	http://www.reactome.org/cgi-bin/eventbrowser_st_id?ST_ID=REACT_6305	OXIDOREDUCTASE_ACTIVITY	1.47e-25	OXIDOREDUCTASE_ACTIVITY	23	CELLULAR_RESPIRATION	4.09e-25	GENERATION_OF_PRECURSOR_METABOLITES_AND_ENERGY	11
Gene Expression (Reactome)	421	Reactome	REACT_71	2011-02-15	http://www.reactome.org/cgi-bin/eventbrowser_st_id?ST_ID=REACT_71	LIGASE_ACTIVITY_FORMING_CARBON_OXYGEN_BONDS	0	RNA_BINDING	95	RNA_METABOLIC_PROCESS	1.47e-84	NUCLEOBASENUCLEOSIDENUCLEOTIDE_AND_NUCLEIC_ACID_METABOLIC_PROCESS	141
Signaling by PDGF (Reactome)	65	Reactome	REACT_16888	2011-02-15	http://www.reactome.org/cgi-bin/eventbrowser_st_id?ST_ID=REACT_16888	LIPID_KINASE_ACTIVITY	3.3e-08	PHOSPHOTRANSFERASE_ACTIVITY_ALCOHOL_GROUP_AS_ACCEPTOR	8	SIGNAL_TRANSDUCTION	8.64e-12	SIGNAL_TRANSDUCTION	24
Pyruvate metabolism and Citric Acid (TCA) cycle (Reactome)	40	Reactome	REACT_1046	2011-02-15	http://www.reactome.org/cgi-bin/eventbrowser_st_id?ST_ID=REACT_1046	OXIDOREDUCTASE_ACTIVITY	1.41e-16	OXIDOREDUCTASE_ACTIVITY	13	CELLULAR_CARBOHYDRATE_METABOLIC_PROCESS	8.76e-24	CELLULAR_CARBOHYDRATE_METABOLIC_PROCESS	14
Metabolism of nitric oxide (Reactome)	11	Reactome	REACT_12508	2011-02-15	http://www.reactome.org/cgi-bin/eventbrowser_st_id?ST_ID=REACT_12508	STEROL_BINDING	1.51e-05	IDENTICAL_PROTEIN_BINDING	2	NITROGEN_COMPOUND_BIOSYNTHETIC_PROCESS	2.83e-07	ESTABLISHMENT_OF_LOCALIZATION	3
Diabetes pathways (Reactome)	312	Reactome	REACT_15380	2011-02-15	http://www.reactome.org/cgi-bin/eventbrowser_st_id?ST_ID=REACT_15380	STRUCTURAL_CONSTITUENT_OF_RIBOSOME	6.37e-116	STRUCTURAL_MOLECULE_ACTIVITY	69	TRANSLATION	4.56e-46	PROTEIN_METABOLIC_PROCESS	76
Metabolism of RNA (Reactome)	164	Reactome	REACT_21257	2011-02-15	http://www.reactome.org/cgi-bin/eventbrowser_st_id?ST_ID=REACT_21257	RNA_BINDING	6.42e-16	RNA_BINDING	20	RNA_PROCESSING	8.64e-27	BIOPOLYMER_METABOLIC_PROCESS	39
Signaling by Wnt (Reactome)	64	Reactome	REACT_11045	2011-02-15	http://www.reactome.org/cgi-bin/eventbrowser_st_id?ST_ID=REACT_11045	PROTEIN_PHOSPHATASE_TYPE_2A_REGULATOR_ACTIVITY	5.6e-10	ENZYME_REGULATOR_ACTIVITY	5	CELLULAR_PROTEIN_CATABOLIC_PROCESS	1.15e-06	CELLULAR_PROTEIN_METABOLIC_PROCESS	13
Botulinum neurotoxicity (Reactome)	18	Reactome	REACT_11184	2011-02-15	http://www.reactome.org/cgi-bin/eventbrowser_st_id?ST_ID=REACT_11184	PHOSPHOINOSITIDE_BINDING	7.98e-05	LIPID_BINDING	1	TRANSPORT	2.47e-10	ESTABLISHMENT_OF_LOCALIZATION	9
Apoptosis (Reactome)	147	Reactome	REACT_578	2011-02-15	http://www.reactome.org/cgi-bin/eventbrowser_st_id?ST_ID=REACT_578	IDENTICAL_PROTEIN_BINDING	8.71e-13	IDENTICAL_PROTEIN_BINDING	18	APOPTOSIS_GO	4.85e-37	CELL_DEVELOPMENT	45
Signaling by Notch (Reactome)	16	Reactome	REACT_299	2011-02-15	http://www.reactome.org/cgi-bin/eventbrowser_st_id?ST_ID=REACT_299	PEPTIDASE_ACTIVITY	8.67e-06	RECEPTOR_BINDING	3	NOTCH_SIGNALING_PATHWAY	1e-23	BIOPOLYMER_METABOLIC_PROCESS	10
Influenza Infection (Reactome)	143	Reactome	REACT_6167	2011-02-15	http://www.reactome.org/cgi-bin/eventbrowser_st_id?ST_ID=REACT_6167	STRUCTURAL_CONSTITUENT_OF_RIBOSOME	2.23e-144	STRUCTURAL_CONSTITUENT_OF_RIBOSOME	68	TRANSLATION	1.69e-58	CELLULAR_PROTEIN_METABOLIC_PROCESS	48
HIV Infection (Reactome)	194	Reactome	REACT_6185	2011-02-15	http://www.reactome.org/cgi-bin/eventbrowser_st_id?ST_ID=REACT_6185	GENERAL_RNA_POLYMERASE_II_TRANSCRIPTION_FACTOR_ACTIVITY	1.64e-20	DNA_BINDING	15	TRANSCRIPTION_FROM_RNA_POLYMERASE_II_PROMOTER	8.1e-24	BIOPOLYMER_METABOLIC_PROCESS	60
Cell junction organization (Reactome)	97	Reactome	REACT_20676	2011-02-15	http://www.reactome.org/cgi-bin/eventbrowser_st_id?ST_ID=REACT_20676	IDENTICAL_PROTEIN_BINDING	1.92e-28	IDENTICAL_PROTEIN_BINDING	27	CELL_CELL_ADHESION	9.36e-54	CELL_CELL_ADHESION	31
Signaling by Rho GTPases (Reactome)	121	Reactome	REACT_11044	2011-02-15	http://www.reactome.org/cgi-bin/eventbrowser_st_id?ST_ID=REACT_11044	GTPASE_REGULATOR_ACTIVITY	5.02e-47	ENZYME_REGULATOR_ACTIVITY	33	RHO_PROTEIN_SIGNAL_TRANSDUCTION	8.7e-29	SIGNAL_TRANSDUCTION	36
Integration of energy metabolism (Reactome)	125	Reactome	REACT_1505	2011-02-15	http://www.reactome.org/cgi-bin/eventbrowser_st_id?ST_ID=REACT_1505	GTPASE_ACTIVITY	3.3e-20	HYDROLASE_ACTIVITY_ACTING_ON_ACID_ANHYDRIDES	16	G_PROTEIN_COUPLED_RECEPTOR_PROTEIN_SIGNALING_PATHWAY	8.51e-17	SIGNAL_TRANSDUCTION	39
mRNA Processing (Reactome)	148	Reactome	REACT_1675	2011-02-15	http://www.reactome.org/cgi-bin/eventbrowser_st_id?ST_ID=REACT_1675	RNA_BINDING	4.04e-34	RNA_BINDING	33	RNA_PROCESSING	4.12e-53	NUCLEOBASENUCLEOSIDENUCLEOTIDE_AND_NUCLEIC_ACID_METABOLIC_PROCESS	68
Metabolism of amino acids and derivatives (Reactome)	195	Reactome	REACT_13	2011-02-15	http://www.reactome.org/cgi-bin/eventbrowser_st_id?ST_ID=REACT_13	OXIDOREDUCTASE_ACTIVITY	5.85e-25	OXIDOREDUCTASE_ACTIVITY	31	AMINO_ACID_AND_DERIVATIVE_METABOLIC_PROCESS	1.62e-55	NITROGEN_COMPOUND_METABOLIC_PROCESS	40
Chromosome Maintenance (Reactome)	77	Reactome	REACT_22172	2011-02-15	http://www.reactome.org/cgi-bin/eventbrowser_st_id?ST_ID=REACT_22172	TELOMERIC_DNA_BINDING	1.13e-15	DNA_BINDING	16	DNA_REPLICATION	1.85e-29	NUCLEOBASENUCLEOSIDENUCLEOTIDE_AND_NUCLEIC_ACID_METABOLIC_PROCESS	28
Signaling by FGFR (Reactome)	45	Reactome	REACT_9470	2011-02-15	http://www.reactome.org/cgi-bin/eventbrowser_st_id?ST_ID=REACT_9470	GROWTH_FACTOR_ACTIVITY	1.78e-19	RECEPTOR_BINDING	15	TRANSMEMBRANE_RECEPTOR_PROTEIN_TYROSINE_KINASE_SIGNALING_PATHWAY	1.25e-25	SIGNAL_TRANSDUCTION	29
Axon guidance (Reactome)	265	Reactome	REACT_18266	2011-02-15	http://www.reactome.org/cgi-bin/eventbrowser_st_id?ST_ID=REACT_18266	VOLTAGE_GATED_CATION_CHANNEL_ACTIVITY	3.19e-22	KINASE_ACTIVITY	27	ANATOMICAL_STRUCTURE_DEVELOPMENT	2.3e-32	ANATOMICAL_STRUCTURE_DEVELOPMENT	70
Interactions of the immunoglobulin superfamily (IgSF) member proteins (Reactome)	46	Reactome	REACT_23853	2011-02-15	http://www.reactome.org/cgi-bin/eventbrowser_st_id?ST_ID=REACT_23853	MAP_KINASE_ACTIVITY	9.64e-14	KINASE_ACTIVITY	11	SIGNAL_TRANSDUCTION	4.1e-16	SIGNAL_TRANSDUCTION	24
EGFR1 up reg. targets (Netpath)	159	NetPath	NetPath_4	2010-05-10	http://www.netpath.org/pathways?path_id=NetPath_4	STRUCTURAL_MOLECULE_ACTIVITY	7.65e-08	STRUCTURAL_MOLECULE_ACTIVITY	12	POSITIVE_REGULATION_OF_CELLULAR_PROCESS	3.12e-10	SIGNAL_TRANSDUCTION	29
EGFR1 down reg. targets (Netpath)	98	NetPath	NetPath_4	2010-05-10	http://www.netpath.org/pathways?path_id=NetPath_4	RECEPTOR_BINDING	3.82e-09	RECEPTOR_BINDING	13	CELL_PROLIFERATION_GO_0008283	3.6e-11	MULTICELLULAR_ORGANISMAL_DEVELOPMENT	19
TGF beta receptor up reg. targets (Netpath)	816	NetPath	NetPath_7	2010-05-10	http://www.netpath.org/pathways?path_id=NetPath_7	RECEPTOR_BINDING	1.06e-16	DNA_BINDING	68	BIOPOLYMER_METABOLIC_PROCESS	3.69e-30	BIOPOLYMER_METABOLIC_PROCESS	167
TGF beta receptor down reg. targets (Netpath)	740	NetPath	NetPath_7	2010-05-10	http://www.netpath.org/pathways?path_id=NetPath_7	RECEPTOR_BINDING	5.67e-20	RECEPTOR_BINDING	56	SIGNAL_TRANSDUCTION	1.15e-35	SIGNAL_TRANSDUCTION	165
TNF alpha/NF-kB up reg. targets (Netpath)	728	NetPath	NetPath_9	2010-05-10	http://www.netpath.org/pathways?path_id=NetPath_9	STRUCTURAL_CONSTITUENT_OF_RIBOSOME	1.08e-30	STRUCTURAL_MOLECULE_ACTIVITY	47	APOPTOSIS_GO	7.94e-24	SIGNAL_TRANSDUCTION	139
TNF alpha/NF-kB down reg. targets (Netpath)	162	NetPath	NetPath_9	2010-05-10	http://www.netpath.org/pathways?path_id=NetPath_9	TRANSCRIPTION_FACTOR_ACTIVITY	4.34e-06	TRANSCRIPTION_FACTOR_ACTIVITY	12	APOPTOSIS_GO	1.1e-08	SIGNAL_TRANSDUCTION	34
Alpha6 Beta4 Integrin up reg. targets (Netpath)	24	NetPath	NetPath_1	2010-05-10	http://www.netpath.org/pathways?path_id=NetPath_1	PROTEIN_TRANSPORTER_ACTIVITY	0.000124486	ENZYME_REGULATOR_ACTIVITY	3	HUMORAL_IMMUNE_RESPONSE	6.68e-06	SIGNAL_TRANSDUCTION	6
ID up reg. targets (Netpath)	8	NetPath	NetPath_5	2010-05-10	http://www.netpath.org/pathways?path_id=NetPath_5	METALLOENDOPEPTIDASE_ACTIVITY	1.22e-07	CATION_BINDING	2	REGULATION_OF_PHOSPHORYLATION	7.67e-07	CELLULAR_PROTEIN_METABOLIC_PROCESS	3
ID down reg. targets (Netpath)	16	NetPath	NetPath_5	2010-05-10	http://www.netpath.org/pathways?path_id=NetPath_5	PROTEIN_KINASE_INHIBITOR_ACTIVITY	8.42e-07	ENZYME_REGULATOR_ACTIVITY	3	CELL_STRUCTURE_DISASSEMBLY_DURING_APOPTOSIS	8.3e-10	POSITIVE_REGULATION_OF_BIOLOGICAL_PROCESS	6
Hedgehog up reg. targets (Netpath)	22	NetPath	NetPath_10	2010-05-10	http://www.netpath.org/pathways?path_id=NetPath_10	RECEPTOR_BINDING	4.45e-05	RECEPTOR_BINDING	4	POSITIVE_REGULATION_OF_CELL_CYCLE	6.41e-07	SYSTEM_DEVELOPMENT	7
Notch up reg. targets (Netpath)	73	NetPath	NetPath_3	2010-05-10	http://www.netpath.org/pathways?path_id=NetPath_3	TRANSCRIPTION_FACTOR_ACTIVITY	4.08e-06	DNA_BINDING	9	RESPONSE_TO_STEROID_HORMONE_STIMULUS	2.56e-10	ANATOMICAL_STRUCTURE_DEVELOPMENT	19
Notch down reg. targets (Netpath)	38	NetPath	NetPath_3	2010-05-10	http://www.netpath.org/pathways?path_id=NetPath_3	TRANSCRIPTION_FACTOR_ACTIVITY	3.16e-06	DNA_BINDING	7	POSITIVE_REGULATION_OF_CELLULAR_PROCESS	2.37e-07	REGULATION_OF_CELLULAR_METABOLIC_PROCESS	9
Wnt up reg. targets (Netpath)	86	NetPath	NetPath_8	2010-05-10	http://www.netpath.org/pathways?path_id=NetPath_8	RNA_POLYMERASE_II_TRANSCRIPTION_FACTOR_ACTIVITY	1.17e-06	DNA_BINDING	11	REGULATION_OF_TRANSCRIPTIONDNA_DEPENDENT	7.86e-09	BIOPOLYMER_METABOLIC_PROCESS	23
Wnt down reg. targets (Netpath)	28	NetPath	NetPath_8	2010-05-10	http://www.netpath.org/pathways?path_id=NetPath_8	HEPARIN_BINDING	4.27e-06	CARBOHYDRATE_BINDING	2	POSITIVE_REGULATION_OF_EPITHELIAL_CELL_PROLIFERATION	8.45e-05	SYSTEM_DEVELOPMENT	6
AR up reg. targets (Netpath)	441	NetPath	NetPath_2	2010-05-10	http://www.netpath.org/pathways?path_id=NetPath_2	OXIDOREDUCTASE_ACTIVITY	3.14e-11	OXIDOREDUCTASE_ACTIVITY	27	BIOPOLYMER_METABOLIC_PROCESS	1.93e-09	BIOPOLYMER_METABOLIC_PROCESS	73
AR down reg. targets (Netpath)	162	NetPath	NetPath_2	2010-05-10	http://www.netpath.org/pathways?path_id=NetPath_2	TRANSCRIPTION_FACTOR_ACTIVITY	2.27e-05	DNA_BINDING	14	POSITIVE_REGULATION_OF_CELLULAR_PROCESS	6.22e-08	BIOPOLYMER_METABOLIC_PROCESS	27
Kit Receptor up reg. targets (Netpath)	75	NetPath	NetPath_6	2010-05-10	http://www.netpath.org/pathways?path_id=NetPath_6	CYTOKINE_ACTIVITY	1.12e-11	DNA_BINDING	12	REGULATION_OF_CELLULAR_METABOLIC_PROCESS	3.59e-15	BIOPOLYMER_METABOLIC_PROCESS	24
B Cell Receptor up reg. targets (Netpath)	246	NetPath	NetPath_12	2010-05-10	http://www.netpath.org/pathways?path_id=NetPath_12	RECEPTOR_ACTIVITY	2.33e-11	RECEPTOR_ACTIVITY	29	SIGNAL_TRANSDUCTION	4.37e-36	SIGNAL_TRANSDUCTION	88
B Cell Receptor down reg. targets (Netpath)	182	NetPath	NetPath_12	2010-05-10	http://www.netpath.org/pathways?path_id=NetPath_12	PROTEIN_KINASE_ACTIVITY	1.02e-13	TRANSFERASE_ACTIVITY_TRANSFERRING_PHOSPHORUS_CONTAINING_GROUPS	23	SIGNAL_TRANSDUCTION	4.03e-27	SIGNAL_TRANSDUCTION	65
T Cell Receptor up reg. targets (Netpath)	291	NetPath	NetPath_11	2010-05-10	http://www.netpath.org/pathways?path_id=NetPath_11	DNA_BINDING	1.62e-12	DNA_BINDING	34	POSITIVE_REGULATION_OF_BIOLOGICAL_PROCESS	1.04e-16	BIOPOLYMER_METABOLIC_PROCESS	59
T Cell Receptor down reg. targets (Netpath)	68	NetPath	NetPath_11	2010-05-10	http://www.netpath.org/pathways?path_id=NetPath_11	KINASE_BINDING	1.36e-07	DNA_BINDING	9	REGULATION_OF_CELLULAR_METABOLIC_PROCESS	5.68e-11	BIOPOLYMER_METABOLIC_PROCESS	23
IL-1 up reg. targets (Netpath)	155	NetPath	NetPath_13	2010-05-10	http://www.netpath.org/pathways?path_id=NetPath_13	CYTOKINE_ACTIVITY	1.61e-20	RECEPTOR_BINDING	22	RESPONSE_TO_EXTERNAL_STIMULUS	2.5e-15	SIGNAL_TRANSDUCTION	36
IL-1 down reg. targets (Netpath)	79	NetPath	NetPath_13	2010-05-10	http://www.netpath.org/pathways?path_id=NetPath_13	OXIDOREDUCTASE_ACTIVITY_ACTING_ON_THE_ALDEHYDE_OR_OXO_GROUP_OF_DONORSNAD_OR_NADP_AS_ACCEPTOR	3.96e-07	RECEPTOR_BINDING	9	ORGAN_DEVELOPMENT	5.92e-12	MULTICELLULAR_ORGANISMAL_DEVELOPMENT	21
IL-2 up reg. targets (Netpath)	433	NetPath	NetPath_14	2010-05-10	http://www.netpath.org/pathways?path_id=NetPath_14	RECEPTOR_ACTIVITY	2.02e-11	RECEPTOR_ACTIVITY	40	SIGNAL_TRANSDUCTION	4.95e-25	SIGNAL_TRANSDUCTION	103
IL-2 down reg. targets (Netpath)	295	NetPath	NetPath_14	2010-05-10	http://www.netpath.org/pathways?path_id=NetPath_14	PROTEIN_TYROSINE_PHOSPHATASE_ACTIVITY	4.66e-09	DNA_BINDING	19	SIGNAL_TRANSDUCTION	1.28e-12	SIGNAL_TRANSDUCTION	61
IL-3 up reg. targets (Netpath)	40	NetPath	NetPath_15	2010-05-10	http://www.netpath.org/pathways?path_id=NetPath_15	RECEPTOR_BINDING	7.23e-15	RECEPTOR_BINDING	13	NEGATIVE_REGULATION_OF_CELLULAR_PROCESS	4.91e-13	SIGNAL_TRANSDUCTION	17
IL-3 down reg. targets (Netpath)	10	NetPath	NetPath_15	2010-05-10	http://www.netpath.org/pathways?path_id=NetPath_15	CYTOKINE_BINDING	5.09e-09	RECEPTOR_ACTIVITY	4	INFLAMMATORY_RESPONSE	2.87e-07	SIGNAL_TRANSDUCTION	5
IL-4 up reg. targets (Netpath)	217	NetPath	NetPath_16	2010-05-10	http://www.netpath.org/pathways?path_id=NetPath_16	INTERLEUKIN_RECEPTOR_ACTIVITY	3.67e-08	DNA_BINDING	21	RESPONSE_TO_EXTERNAL_STIMULUS	3.97e-14	SIGNAL_TRANSDUCTION	42
IL-4 down reg. targets (Netpath)	90	NetPath	NetPath_16	2010-05-10	http://www.netpath.org/pathways?path_id=NetPath_16	CHEMOKINE_ACTIVITY	1.23e-06	ENZYME_REGULATOR_ACTIVITY	7	IMMUNE_SYSTEM_PROCESS	8.51e-14	SIGNAL_TRANSDUCTION	27
IL-5 up reg. targets (Netpath)	131	NetPath	NetPath_17	2010-05-10	http://www.netpath.org/pathways?path_id=NetPath_17	TRANSCRIPTION_FACTOR_ACTIVITY	7.58e-15	DNA_BINDING	21	SIGNAL_TRANSDUCTION	5.61e-12	SIGNAL_TRANSDUCTION	36
IL-5 down reg. targets (Netpath)	9	NetPath	NetPath_17	2010-05-10	http://www.netpath.org/pathways?path_id=NetPath_17	INTERLEUKIN_RECEPTOR_ACTIVITY	3.07e-05	RECEPTOR_ACTIVITY	2	NEGATIVE_REGULATION_OF_TRANSCRIPTION_FACTOR_ACTIVITY	1.88e-05	SIGNAL_TRANSDUCTION	4
IL-6 up reg. targets (Netpath)	80	NetPath	NetPath_18	2010-05-10	http://www.netpath.org/pathways?path_id=NetPath_18	PROTEIN_KINASE_INHIBITOR_ACTIVITY	3.61e-08	TRANSCRIPTION_FACTOR_ACTIVITY	8	TRANSCRIPTION_FROM_RNA_POLYMERASE_II_PROMOTER	1.54e-13	BIOPOLYMER_METABOLIC_PROCESS	28
IL-6 down reg. targets (Netpath)	25	NetPath	NetPath_18	2010-05-10	http://www.netpath.org/pathways?path_id=NetPath_18	OXIDOREDUCTASE_ACTIVITY_ACTING_ON_SULFUR_GROUP_OF_DONORS	6.71e-05	STRUCTURAL_MOLECULE_ACTIVITY	3	SKELETAL_MUSCLE_DEVELOPMENT	7.58e-06	ESTABLISHMENT_OF_LOCALIZATION	5
IL-7 up reg. targets (Netpath)	57	NetPath	NetPath_19	2010-05-10	http://www.netpath.org/pathways?path_id=NetPath_19	CYTOKINE_ACTIVITY	1.53e-27	RECEPTOR_BINDING	19	LOCOMOTORY_BEHAVIOR	3.05e-19	SIGNAL_TRANSDUCTION	23
IL-7 down reg. targets (Netpath)	14	NetPath	NetPath_19	2010-05-10	http://www.netpath.org/pathways?path_id=NetPath_19	G_PROTEIN_COUPLED_RECEPTOR_BINDING	2.36e-15	RECEPTOR_BINDING	8	LOCOMOTORY_BEHAVIOR	2.19e-11	SIGNAL_TRANSDUCTION	9
IL-9 up reg. targets (Netpath)	25	NetPath	NetPath_20	2010-05-10	http://www.netpath.org/pathways?path_id=NetPath_20	CHEMOKINE_ACTIVITY	1.64e-09	RECEPTOR_BINDING	5	APOPTOSIS_GO	4.06e-11	SIGNAL_TRANSDUCTION	12
{ABL1,15} (Static Module)	15	ReactomeFInetwork	NA	2010-08-11	http://genomebiology.com/content/11/5/R53	SH3_DOMAIN_BINDING	1.54e-07	CATION_BINDING	3	PEPTIDYL_TYROSINE_PHOSPHORYLATION	9.88e-07	PROTEIN_METABOLIC_PROCESS	5
{ACTB,297} (Static Module)	288	ReactomeFInetwork	NA	2010-08-11	http://genomebiology.com/content/11/5/R53	STRUCTURAL_CONSTITUENT_OF_MUSCLE	3.49e-43	STRUCTURAL_MOLECULE_ACTIVITY	45	ACTIN_FILAMENT_BASED_PROCESS	1.01e-22	ANATOMICAL_STRUCTURE_DEVELOPMENT	54
{ACY1,11} (Static Module)	11	ReactomeFInetwork	NA	2010-08-11	http://genomebiology.com/content/11/5/R53	CARBOXYPEPTIDASE_ACTIVITY	1.37e-14	PEPTIDASE_ACTIVITY	5	PROTEOLYSIS	2.37e-06	CELLULAR_PROTEIN_METABOLIC_PROCESS	4
{AKT1,48} (Static Module)	47	ReactomeFInetwork	NA	2010-08-11	http://genomebiology.com/content/11/5/R53	PROTEIN_KINASE_ACTIVITY	1.42e-08	PHOSPHOTRANSFERASE_ACTIVITY_ALCOHOL_GROUP_AS_ACCEPTOR	8	POST_TRANSLATIONAL_PROTEIN_MODIFICATION	9.46e-08	SIGNAL_TRANSDUCTION	13
{AP1G1,16} (Static Module)	16	ReactomeFInetwork	NA	2010-08-11	http://genomebiology.com/content/11/5/R53	CARBONATE_DEHYDRATASE_ACTIVITY	1.2e-07	HYDRO_LYASE_ACTIVITY	2	VESICLE_MEDIATED_TRANSPORT	1.26e-05	ESTABLISHMENT_OF_LOCALIZATION	4
{APP,28} (Static Module)	27	ReactomeFInetwork	NA	2010-08-11	http://genomebiology.com/content/11/5/R53	MICROTUBULE_BINDING	1.06e-05	IDENTICAL_PROTEIN_BINDING	3	S_PHASE_OF_MITOTIC_CELL_CYCLE	2.62e-07	ESTABLISHMENT_OF_LOCALIZATION	6
{AR,28} (Static Module)	28	ReactomeFInetwork	NA	2010-08-11	http://genomebiology.com/content/11/5/R53	TRANSCRIPTION_COACTIVATOR_ACTIVITY	6.56e-07	TRANSCRIPTION_COACTIVATOR_ACTIVITY	4	GLUCOSE_CATABOLIC_PROCESS	0.000103147	RNA_METABOLIC_PROCESS	5
{ARF1,36} (Static Module)	36	ReactomeFInetwork	NA	2010-08-11	http://genomebiology.com/content/11/5/R53	SMALL_GTPASE_REGULATOR_ACTIVITY	9.23e-10	ENZYME_REGULATOR_ACTIVITY	6	ESTABLISHMENT_OF_CELLULAR_LOCALIZATION	1.38e-14	ESTABLISHMENT_OF_LOCALIZATION	15
{ARF6,34} (Static Module)	33	ReactomeFInetwork	NA	2010-08-11	http://genomebiology.com/content/11/5/R53	GTPASE_ACTIVITY	5.42e-07	HYDROLASE_ACTIVITY_ACTING_ON_ACID_ANHYDRIDES	4	POST_GOLGI_VESICLE_MEDIATED_TRANSPORT	1.47e-06	ESTABLISHMENT_OF_LOCALIZATION	7
{ARRB2,743} (Static Module)	733	ReactomeFInetwork	NA	2010-08-11	http://genomebiology.com/content/11/5/R53	SEROTONIN_RECEPTOR_ACTIVITY	0	RECEPTOR_ACTIVITY	105	G_PROTEIN_COUPLED_RECEPTOR_PROTEIN_SIGNALING_PATHWAY	1.06e-140	SIGNAL_TRANSDUCTION	222
{ASH2L,391} (Static Module)	390	ReactomeFInetwork	NA	2010-08-11	http://genomebiology.com/content/11/5/R53	DNA_BINDING	0.00286155	DNA_BINDING	21	NEGATIVE_REGULATION_OF_TRANSCRIPTION_FROM_RNA_POLYMERASE_II_PROMOTER	0.0011823	RNA_METABOLIC_PROCESS	16
{ATP5D,19} (Static Module)	17	ReactomeFInetwork	NA	2010-08-11	http://genomebiology.com/content/11/5/R53	CATION_TRANSPORTING_ATPASE_ACTIVITY	3.72e-05	CATION_TRANSMEMBRANE_TRANSPORTER_ACTIVITY	1	TRNA_PROCESSING	1	TRNA_PROCESSING	0
{BCL2,27} (Static Module)	25	ReactomeFInetwork	NA	2010-08-11	http://genomebiology.com/content/11/5/R53	PROTEIN_HETERODIMERIZATION_ACTIVITY	4.31e-12	PROTEIN_DIMERIZATION_ACTIVITY	7	APOPTOSIS_GO	1.91e-34	CELL_DEVELOPMENT	21
{BCLAF1,25} (Static Module)	25	ReactomeFInetwork	NA	2010-08-11	http://genomebiology.com/content/11/5/R53	DRUG_BINDING	7.77e-07	RNA_BINDING	3	N_TERMINAL_PROTEIN_AMINO_ACID_MODIFICATION	2.24e-05	NUCLEOBASENUCLEOSIDENUCLEOTIDE_AND_NUCLEIC_ACID_METABOLIC_PROCESS	7
{BRCA1,28} (Static Module)	27	ReactomeFInetwork	NA	2010-08-11	http://genomebiology.com/content/11/5/R53	ENDODEOXYRIBONUCLEASE_ACTIVITY	3.59e-07	DNA_BINDING	5	RESPONSE_TO_DNA_DAMAGE_STIMULUS	7.08e-17	NUCLEOBASENUCLEOSIDENUCLEOTIDE_AND_NUCLEIC_ACID_METABOLIC_PROCESS	12
{BSG,21} (Static Module)	21	ReactomeFInetwork	NA	2010-08-11	http://genomebiology.com/content/11/5/R53	CARBOXYLIC_ACID_TRANSMEMBRANE_TRANSPORTER_ACTIVITY	5.21e-25	SUBSTRATE_SPECIFIC_TRANSMEMBRANE_TRANSPORTER_ACTIVITY	15	CARBOXYLIC_ACID_TRANSPORT	2.15e-25	ESTABLISHMENT_OF_LOCALIZATION	13
{C5,29} (Static Module)	28	ReactomeFInetwork	NA	2010-08-11	http://genomebiology.com/content/11/5/R53	SERINE_TYPE_ENDOPEPTIDASE_ACTIVITY	2.17e-05	RECEPTOR_BINDING	3	INTERACTION_WITH_HOST	1.65e-06	SIGNAL_TRANSDUCTION	4
{CALM1,30} (Static Module)	30	ReactomeFInetwork	NA	2010-08-11	http://genomebiology.com/content/11/5/R53	PROTEIN_SERINE_THREONINE_PHOSPHATASE_ACTIVITY	4.28e-08	HYDROLASE_ACTIVITY_ACTING_ON_ESTER_BONDS	5	GENERATION_OF_PRECURSOR_METABOLITES_AND_ENERGY	8.49e-12	BIOPOLYMER_METABOLIC_PROCESS	7
{CASP3,41} (Static Module)	39	ReactomeFInetwork	NA	2010-08-11	http://genomebiology.com/content/11/5/R53	CYSTEINE_TYPE_PEPTIDASE_ACTIVITY	5.1e-18	PEPTIDASE_ACTIVITY	11	APOPTOSIS_GO	4.96e-22	CELL_DEVELOPMENT	19
{CBX4,10} (Static Module)	10	ReactomeFInetwork	NA	2010-08-11	http://genomebiology.com/content/11/5/R53	TRANSCRIPTION_REPRESSOR_ACTIVITY	5.84e-07	TRANSCRIPTION_REPRESSOR_ACTIVITY	3	REGIONALIZATION	2.04e-05	BIOPOLYMER_METABOLIC_PROCESS	2
{CD4,14} (Static Module)	14	ReactomeFInetwork	NA	2010-08-11	http://genomebiology.com/content/11/5/R53	RECEPTOR_ACTIVITY	4.35e-08	RECEPTOR_ACTIVITY	6	IMMUNE_SYSTEM_PROCESS	4.82e-08	IMMUNE_SYSTEM_PROCESS	5
{CDC2,351} (Static Module)	346	ReactomeFInetwork	NA	2010-08-11	http://genomebiology.com/content/11/5/R53	TUBULIN_BINDING	2.41e-14	DNA_BINDING	16	CELL_CYCLE_GO_0007049	5.46e-47	CELL_CYCLE_GO_0007049	60
{CDK5,14} (Static Module)	13	ReactomeFInetwork	NA	2010-08-11	http://genomebiology.com/content/11/5/R53	PROTEIN_SERINE_THREONINE_KINASE_ACTIVITY	6.47e-06	PHOSPHOTRANSFERASE_ACTIVITY_ALCOHOL_GROUP_AS_ACCEPTOR	3	CELL_PROLIFERATION_GO_0008283	1.05e-05	CELL_PROLIFERATION_GO_0008283	4
{CEBPA,13} (Static Module)	13	ReactomeFInetwork	NA	2010-08-11	http://genomebiology.com/content/11/5/R53	SPECIFIC_TRANSCRIPTIONAL_REPRESSOR_ACTIVITY	2.14e-05	DNA_BINDING	3	TRANSCRIPTION_DNA_DEPENDENT	4.06e-08	RNA_METABOLIC_PROCESS	6
{CHRNA1,13} (Static Module)	13	ReactomeFInetwork	NA	2010-08-11	http://genomebiology.com/content/11/5/R53	NICOTINIC_ACETYLCHOLINE_ACTIVATED_CATION_SELECTIVE_CHANNEL_ACTIVITY	2.79e-29	CATION_TRANSMEMBRANE_TRANSPORTER_ACTIVITY	9	SYNAPTIC_TRANSMISSION	5.06e-12	SIGNAL_TRANSDUCTION	8
{CNGB1,17} (Static Module)	17	ReactomeFInetwork	NA	2010-08-11	http://genomebiology.com/content/11/5/R53	CHLORIDE_CHANNEL_ACTIVITY	1.37e-09	SUBSTRATE_SPECIFIC_TRANSMEMBRANE_TRANSPORTER_ACTIVITY	5	SENSORY_PERCEPTION	5e-19	SENSORY_PERCEPTION	10
{CNOT2,13} (Static Module)	13	ReactomeFInetwork	NA	2010-08-11	http://genomebiology.com/content/11/5/R53	RNA_POLYMERASE_II_TRANSCRIPTION_MEDIATOR_ACTIVITY	3.03e-05	RNA_POLYMERASE_II_TRANSCRIPTION_MEDIATOR_ACTIVITY	1	NEGATIVE_REGULATION_OF_CELL_PROLIFERATION	2.31e-12	NEGATIVE_REGULATION_OF_CELLULAR_PROCESS	6
{CREB1,40} (Static Module)	41	ReactomeFInetwork	NA	2010-08-11	http://genomebiology.com/content/11/5/R53	INORGANIC_ANION_TRANSMEMBRANE_TRANSPORTER_ACTIVITY	7.57e-06	SUBSTRATE_SPECIFIC_TRANSPORTER_ACTIVITY	4	STEROID_METABOLIC_PROCESS	1.19e-05	SIGNAL_TRANSDUCTION	9
{CTNNB1,130} (Static Module)	127	ReactomeFInetwork	NA	2010-08-11	http://genomebiology.com/content/11/5/R53	LOW_DENSITY_LIPOPROTEIN_BINDING	5.28e-05	RECEPTOR_ACTIVITY	3	NERVOUS_SYSTEM_DEVELOPMENT	1.9e-24	MULTICELLULAR_ORGANISMAL_DEVELOPMENT	32
{CTSB,26} (Static Module)	26	ReactomeFInetwork	NA	2010-08-11	http://genomebiology.com/content/11/5/R53	PEPTIDASE_ACTIVITY	7.56e-15	PEPTIDASE_ACTIVITY	9	N_TERMINAL_PROTEIN_AMINO_ACID_MODIFICATION	3.89e-08	CELLULAR_PROTEIN_METABOLIC_PROCESS	7
{CYCS,35} (Static Module)	31	ReactomeFInetwork	NA	2010-08-11	http://genomebiology.com/content/11/5/R53	HYDROGEN_ION_TRANSMEMBRANE_TRANSPORTER_ACTIVITY	1.31e-22	SUBSTRATE_SPECIFIC_TRANSMEMBRANE_TRANSPORTER_ACTIVITY	11	CELLULAR_RESPIRATION	2.22e-13	GENERATION_OF_PRECURSOR_METABOLITES_AND_ENERGY	6
{DHX15,14} (Static Module)	12	ReactomeFInetwork	NA	2010-08-11	http://genomebiology.com/content/11/5/R53	RNA_HELICASE_ACTIVITY	1.39e-15	RNA_HELICASE_ACTIVITY	5	RNA_PROCESSING	2.05e-08	RNA_METABOLIC_PROCESS	4
{DLD,16} (Static Module)	16	ReactomeFInetwork	NA	2010-08-11	http://genomebiology.com/content/11/5/R53	OXIDOREDUCTASE_ACTIVITY	1.61e-11	OXIDOREDUCTASE_ACTIVITY	7	AMINO_ACID_CATABOLIC_PROCESS	2.87e-09	CARBOXYLIC_ACID_METABOLIC_PROCESS	3
{DLG4,28} (Static Module)	28	ReactomeFInetwork	NA	2010-08-11	http://genomebiology.com/content/11/5/R53	METAL_ION_TRANSMEMBRANE_TRANSPORTER_ACTIVITY	9.49e-10	CATION_TRANSMEMBRANE_TRANSPORTER_ACTIVITY	6	POTASSIUM_ION_TRANSPORT	1.63e-10	ESTABLISHMENT_OF_LOCALIZATION	6
{DNM1,22} (Static Module)	22	ReactomeFInetwork	NA	2010-08-11	http://genomebiology.com/content/11/5/R53	GABA_RECEPTOR_ACTIVITY	3.87e-16	RECEPTOR_ACTIVITY	11	SIGNAL_TRANSDUCTION	7.1e-11	SIGNAL_TRANSDUCTION	13
{DVL1L1,17} (Static Module)	17	ReactomeFInetwork	NA	2010-08-11	http://genomebiology.com/content/11/5/R53	IDENTICAL_PROTEIN_BINDING	0.0264542	IDENTICAL_PROTEIN_BINDING	1	HEART_DEVELOPMENT	2.07e-08	SYSTEM_DEVELOPMENT	5
{EGFR,24} (Static Module)	24	ReactomeFInetwork	NA	2010-08-11	http://genomebiology.com/content/11/5/R53	TRANSMEMBRANE_RECEPTOR_PROTEIN_TYROSINE_KINASE_ACTIVITY	1.64e-16	TRANSMEMBRANE_RECEPTOR_PROTEIN_KINASE_ACTIVITY	7	TRANSMEMBRANE_RECEPTOR_PROTEIN_TYROSINE_KINASE_SIGNALING_PATHWAY	5e-10	SIGNAL_TRANSDUCTION	10
{EP300,115} (Static Module)	112	ReactomeFInetwork	NA	2010-08-11	http://genomebiology.com/content/11/5/R53	TRANSCRIPTION_FACTOR_BINDING	9.64e-24	TRANSCRIPTION_FACTOR_BINDING	25	TRANSCRIPTION	5.37e-39	NUCLEOBASENUCLEOSIDENUCLEOTIDE_AND_NUCLEIC_ACID_METABOLIC_PROCESS	48
{EPRS,15} (Static Module)	15	ReactomeFInetwork	NA	2010-08-11	http://genomebiology.com/content/11/5/R53	LIGASE_ACTIVITY_FORMING_CARBON_OXYGEN_BONDS	1.69e-16	LIGASE_ACTIVITY	5	TRNA_METABOLIC_PROCESS	9.6e-13	PROTEIN_METABOLIC_PROCESS	5
{ESR1,24} (Static Module)	24	ReactomeFInetwork	NA	2010-08-11	http://genomebiology.com/content/11/5/R53	TRANSCRIPTION_ACTIVATOR_ACTIVITY	3.95e-08	TRANSCRIPTION_ACTIVATOR_ACTIVITY	5	STEROID_HORMONE_RECEPTOR_SIGNALING_PATHWAY	7.63e-09	SIGNAL_TRANSDUCTION	8
{ETS1,13} (Static Module)	13	ReactomeFInetwork	NA	2010-08-11	http://genomebiology.com/content/11/5/R53	HYDROLASE_ACTIVITY_HYDROLYZING_O_GLYCOSYL_COMPOUNDS	1.65e-06	RECEPTOR_ACTIVITY	3	PROTEOGLYCAN_METABOLIC_PROCESS	6.63e-05	SYSTEM_DEVELOPMENT	3
{EXOSC10,15} (Static Module)	15	ReactomeFInetwork	NA	2010-08-11	http://genomebiology.com/content/11/5/R53	3_5_EXONUCLEASE_ACTIVITY	7.48e-08	HYDROLASE_ACTIVITY_ACTING_ON_ESTER_BONDS	2	RRNA_PROCESSING	5.19e-14	RNA_METABOLIC_PROCESS	5
{F2,46} (Static Module)	46	ReactomeFInetwork	NA	2010-08-11	http://genomebiology.com/content/11/5/R53	SERINE_TYPE_ENDOPEPTIDASE_ACTIVITY	4.18e-21	SERINE_TYPE_PEPTIDASE_ACTIVITY	10	BLOOD_COAGULATION	7.55e-41	REGULATION_OF_BIOLOGICAL_QUALITY	18
{FCGR2B,50} (Static Module)	48	ReactomeFInetwork	NA	2010-08-11	http://genomebiology.com/content/11/5/R53	SERINE_TYPE_ENDOPEPTIDASE_ACTIVITY	3.48e-08	SERINE_TYPE_PEPTIDASE_ACTIVITY	4	ACUTE_INFLAMMATORY_RESPONSE	2.11e-06	IMMUNE_RESPONSE	4
{FLI1,10} (Static Module)	10	ReactomeFInetwork	NA	2010-08-11	http://genomebiology.com/content/11/5/R53	STEROID_HORMONE_RECEPTOR_ACTIVITY	1.75e-05	RECEPTOR_ACTIVITY	2	MRNA_SPLICE_SITE_SELECTION	1.01e-05	BIOPOLYMER_METABOLIC_PROCESS	3
{FYN,30} (Static Module)	30	ReactomeFInetwork	NA	2010-08-11	http://genomebiology.com/content/11/5/R53	PROTEIN_TYROSINE_KINASE_ACTIVITY	4.28e-10	PHOSPHOTRANSFERASE_ACTIVITY_ALCOHOL_GROUP_AS_ACCEPTOR	6	PROTEIN_AMINO_ACID_PHOSPHORYLATION	4.12e-09	SIGNAL_TRANSDUCTION	11
{GAPDH,13} (Static Module)	13	ReactomeFInetwork	NA	2010-08-11	http://genomebiology.com/content/11/5/R53	OXIDOREDUCTASE_ACTIVITY_ACTING_ON_PEROXIDE_AS_ACCEPTOR	2.14e-05	OXIDOREDUCTASE_ACTIVITY	3	GLUCOSE_CATABOLIC_PROCESS	3.53e-08	PHOSPHORYLATION	3
{GLI1,45} (Static Module)	45	ReactomeFInetwork	NA	2010-08-11	http://genomebiology.com/content/11/5/R53	DNA_BINDING	1.36e-12	DNA_BINDING	14	MULTICELLULAR_ORGANISMAL_DEVELOPMENT	3.02e-12	MULTICELLULAR_ORGANISMAL_DEVELOPMENT	17
{GNAT3,28} (Static Module)	28	ReactomeFInetwork	NA	2010-08-11	http://genomebiology.com/content/11/5/R53	TASTE_RECEPTOR_ACTIVITY	1.5e-45	TASTE_RECEPTOR_ACTIVITY	14	SENSORY_PERCEPTION_OF_TASTE	2.69e-25	SENSORY_PERCEPTION_OF_TASTE	8
{GRB2,414} (Static Module)	406	ReactomeFInetwork	NA	2010-08-11	http://genomebiology.com/content/11/5/R53	HEMATOPOIETIN_INTERFERON_CLASSD200_DOMAIN_CYTOKINE_RECEPTOR_ACTIVITY	6.87e-37	RECEPTOR_ACTIVITY	64	SIGNAL_TRANSDUCTION	2.73e-78	SIGNAL_TRANSDUCTION	167
{HCLS1,17} (Static Module)	17	ReactomeFInetwork	NA	2010-08-11	http://genomebiology.com/content/11/5/R53	RIBONUCLEASE_ACTIVITY	1.16e-06	HYDROLASE_ACTIVITY_ACTING_ON_ESTER_BONDS	2	RNA_CATABOLIC_PROCESS	7.78e-07	BIOPOLYMER_METABOLIC_PROCESS	5
{HDAC1,108} (Static Module)	108	ReactomeFInetwork	NA	2010-08-11	http://genomebiology.com/content/11/5/R53	TRANSCRIPTION_REPRESSOR_ACTIVITY	1.79e-27	DNA_BINDING	25	TRANSCRIPTION_DNA_DEPENDENT	1.62e-27	BIOPOLYMER_METABOLIC_PROCESS	40
{HIF1A,58} (Static Module)	57	ReactomeFInetwork	NA	2010-08-11	http://genomebiology.com/content/11/5/R53	TRANSCRIPTION_FACTOR_ACTIVITY	4.4e-17	DNA_BINDING	17	CIRCADIAN_RHYTHM	3.52e-15	NUCLEOBASENUCLEOSIDENUCLEOTIDE_AND_NUCLEIC_ACID_METABOLIC_PROCESS	13
{HIST3H3,14} (Static Module)	14	ReactomeFInetwork	NA	2010-08-11	http://genomebiology.com/content/11/5/R53	TELOMERIC_DNA_BINDING	7.09e-18	TELOMERIC_DNA_BINDING	5	CHROMOSOME_ORGANIZATION_AND_BIOGENESIS	1.07e-10	BIOPOLYMER_METABOLIC_PROCESS	6
{HLA-A,53} (Static Module)	51	ReactomeFInetwork	NA	2010-08-11	http://genomebiology.com/content/11/5/R53	RECEPTOR_ACTIVITY	7.2e-12	RECEPTOR_ACTIVITY	14	CELLULAR_DEFENSE_RESPONSE	1.8e-16	DEFENSE_RESPONSE	12
{HMGB1,14} (Static Module)	14	ReactomeFInetwork	NA	2010-08-11	http://genomebiology.com/content/11/5/R53	DNA_BINDING	1.55e-06	DNA_BINDING	5	BASE_EXCISION_REPAIR	1.52e-07	BIOPOLYMER_METABOLIC_PROCESS	7
{HRAS,27} (Static Module)	21	ReactomeFInetwork	NA	2010-08-11	http://genomebiology.com/content/11/5/R53	GTP_BINDING	1.02e-09	GTP_BINDING	4	SIGNAL_TRANSDUCTION	1.6e-06	SIGNAL_TRANSDUCTION	9
{HSP90AA1,18} (Static Module)	18	ReactomeFInetwork	NA	2010-08-11	http://genomebiology.com/content/11/5/R53	TELOMERIC_DNA_BINDING	9.61e-11	DNA_BINDING	4	CHROMOSOME_ORGANIZATION_AND_BIOGENESIS	6.5e-10	BIOPOLYMER_METABOLIC_PROCESS	8
{HSP90B1,11} (Static Module)	11	ReactomeFInetwork	NA	2010-08-11	http://genomebiology.com/content/11/5/R53	DRUG_BINDING	2.88e-05	PROTEIN_DOMAIN_SPECIFIC_BINDING	1	ANTI_APOPTOSIS	2.95e-05	CELL_DEVELOPMENT	2
{HSPA8,34} (Static Module)	32	ReactomeFInetwork	NA	2010-08-11	http://genomebiology.com/content/11/5/R53	UNFOLDED_PROTEIN_BINDING	2.87e-13	UNFOLDED_PROTEIN_BINDING	6	RESPONSE_TO_BIOTIC_STIMULUS	1.84e-19	RESPONSE_TO_STRESS	11
{HTATIP,20} (Static Module)	19	ReactomeFInetwork	NA	2010-08-11	http://genomebiology.com/content/11/5/R53	DNA_HELICASE_ACTIVITY	1.45e-06	HYDROLASE_ACTIVITY_ACTING_ON_ACID_ANHYDRIDES	2	REGULATION_OF_GENE_EXPRESSION_EPIGENETIC	2.9e-06	BIOPOLYMER_METABOLIC_PROCESS	6
{HTT,61} (Static Module)	55	ReactomeFInetwork	NA	2010-08-11	http://genomebiology.com/content/11/5/R53	IONOTROPIC_GLUTAMATE_RECEPTOR_ACTIVITY	8.61e-20	GLUTAMATE_RECEPTOR_ACTIVITY	7	GLUTAMATE_SIGNALING_PATHWAY	1.52e-14	SIGNAL_TRANSDUCTION	10
{IGF1,13} (Static Module)	13	ReactomeFInetwork	NA	2010-08-11	http://genomebiology.com/content/11/5/R53	INSULIN_LIKE_GROWTH_FACTOR_RECEPTOR_BINDING	2.57e-08	METALLOPEPTIDASE_ACTIVITY	2	SKELETAL_DEVELOPMENT	4.4e-07	SIGNAL_TRANSDUCTION	5
{INS,35} (Static Module)	35	ReactomeFInetwork	NA	2010-08-11	http://genomebiology.com/content/11/5/R53	SIGNAL_SEQUENCE_BINDING	1.06e-08	TRANSFERASE_ACTIVITY_TRANSFERRING_HEXOSYL_GROUPS	3	PROTEIN_TARGETING_TO_MEMBRANE	2.57e-09	PROTEIN_METABOLIC_PROCESS	8
{JUN,88} (Static Module)	86	ReactomeFInetwork	NA	2010-08-11	http://genomebiology.com/content/11/5/R53	HEMATOPOIETIN_INTERFERON_CLASSD200_DOMAIN_CYTOKINE_RECEPTOR_BINDING	8.78e-22	DNA_BINDING	19	TRANSCRIPTION	1.09e-21	BIOPOLYMER_METABOLIC_PROCESS	30
{KCNAB1,18} (Static Module)	18	ReactomeFInetwork	NA	2010-08-11	http://genomebiology.com/content/11/5/R53	VOLTAGE_GATED_POTASSIUM_CHANNEL_ACTIVITY	3.21e-21	CATION_TRANSMEMBRANE_TRANSPORTER_ACTIVITY	9	POTASSIUM_ION_TRANSPORT	1.92e-27	ESTABLISHMENT_OF_LOCALIZATION	11
{KCNB1,10} (Static Module)	10	ReactomeFInetwork	NA	2010-08-11	http://genomebiology.com/content/11/5/R53	VOLTAGE_GATED_POTASSIUM_CHANNEL_ACTIVITY	1.84e-09	CATION_TRANSMEMBRANE_TRANSPORTER_ACTIVITY	3	POTASSIUM_ION_TRANSPORT	4.28e-11	ESTABLISHMENT_OF_LOCALIZATION	4
{LDB1,15} (Static Module)	15	ReactomeFInetwork	NA	2010-08-11	http://genomebiology.com/content/11/5/R53	PROTEIN_DOMAIN_SPECIFIC_BINDING	1.81e-05	RNA_BINDING	3	NEGATIVE_REGULATION_OF_MYELOID_CELL_DIFFERENTIATION	2.35e-05	SYSTEM_DEVELOPMENT	2
{LRP1,11} (Static Module)	11	ReactomeFInetwork	NA	2010-08-11	http://genomebiology.com/content/11/5/R53	LIPOPROTEIN_BINDING	1.48e-13	RECEPTOR_ACTIVITY	5	VESICLE_MEDIATED_TRANSPORT	2.83e-10	ESTABLISHMENT_OF_LOCALIZATION	5
{MAPK14,123} (Static Module)	117	ReactomeFInetwork	NA	2010-08-11	http://genomebiology.com/content/11/5/R53	PROTEIN_KINASE_ACTIVITY	6.86e-52	PHOSPHOTRANSFERASE_ACTIVITY_ALCOHOL_GROUP_AS_ACCEPTOR	43	PROTEIN_KINASE_CASCADE	5.69e-37	SIGNAL_TRANSDUCTION	55
{MED1,34} (Static Module)	34	ReactomeFInetwork	NA	2010-08-11	http://genomebiology.com/content/11/5/R53	RNA_POLYMERASE_II_TRANSCRIPTION_MEDIATOR_ACTIVITY	1.33e-26	TRANSCRIPTION_FACTOR_BINDING	16	TRANSCRIPTION_INITIATION_FROM_RNA_POLYMERASE_II_PROMOTER	5.69e-33	RNA_METABOLIC_PROCESS	17
{MEIS1,22} (Static Module)	22	ReactomeFInetwork	NA	2010-08-11	http://genomebiology.com/content/11/5/R53	RNA_POLYMERASE_II_TRANSCRIPTION_FACTOR_ACTIVITY	3.46e-08	RNA_POLYMERASE_II_TRANSCRIPTION_FACTOR_ACTIVITY	5	PROTEIN_DNA_COMPLEX_ASSEMBLY	1.93e-05	MULTICELLULAR_ORGANISMAL_DEVELOPMENT	6
{MLH1,20} (Static Module)	16	ReactomeFInetwork	NA	2010-08-11	http://genomebiology.com/content/11/5/R53	DNA_BINDING	4.95e-14	DNA_BINDING	10	DNA_DEPENDENT_DNA_REPLICATION	8.22e-23	DNA_METABOLIC_PROCESS	10
{MLLT4,12} (Static Module)	12	ReactomeFInetwork	NA	2010-08-11	http://genomebiology.com/content/11/5/R53	NUCLEOTIDE_KINASE_ACTIVITY	2.56e-05	PROTEIN_HOMODIMERIZATION_ACTIVITY	2	HOMOPHILIC_CELL_ADHESION	9.2e-08	SIGNAL_TRANSDUCTION	3
{MMP9,11} (Static Module)	11	ReactomeFInetwork	NA	2010-08-11	http://genomebiology.com/content/11/5/R53	ZINC_ION_BINDING	2.97e-12	CATION_BINDING	5	PROTEOLYSIS	1.85e-12	PROTEOLYSIS	6
{NAP1L1,23} (Static Module)	23	ReactomeFInetwork	NA	2010-08-11	http://genomebiology.com/content/11/5/R53	UNFOLDED_PROTEIN_BINDING	0.00100943	UNFOLDED_PROTEIN_BINDING	1	NUCLEOSOME_ASSEMBLY	2.78e-10	CHROMATIN_ASSEMBLY	3
{NCOR2,24} (Static Module)	24	ReactomeFInetwork	NA	2010-08-11	http://genomebiology.com/content/11/5/R53	TRANSCRIPTION_COREPRESSOR_ACTIVITY	1.08e-09	TRANSCRIPTION_FACTOR_BINDING	6	TRANSCRIPTION	5.48e-09	NUCLEOBASENUCLEOSIDENUCLEOTIDE_AND_NUCLEIC_ACID_METABOLIC_PROCESS	9
{NDUFS8,49} (Static Module)	42	ReactomeFInetwork	NA	2010-08-11	http://genomebiology.com/content/11/5/R53	OXIDOREDUCTASE_ACTIVITY_ACTING_ON_NADH_OR_NADPH	6.32e-19	OXIDOREDUCTASE_ACTIVITY	9	RESPONSE_TO_OXIDATIVE_STRESS	4.55e-12	RESPONSE_TO_CHEMICAL_STIMULUS	7
{NFIC,21} (Static Module)	21	ReactomeFInetwork	NA	2010-08-11	http://genomebiology.com/content/11/5/R53	TRANSCRIPTION_FACTOR_ACTIVITY	2.27e-05	TRANSCRIPTION_FACTOR_ACTIVITY	4	TRNA_PROCESSING	4.7e-05	BIOPOLYMER_METABOLIC_PROCESS	5
{NFKB1,33} (Static Module)	33	ReactomeFInetwork	NA	2010-08-11	http://genomebiology.com/content/11/5/R53	ENZYME_BINDING	3.75e-07	TRANSCRIPTION_FACTOR_BINDING	6	INFLAMMATORY_RESPONSE	4.86e-08	NEGATIVE_REGULATION_OF_CELLULAR_PROCESS	8
{NGF,31} (Static Module)	31	ReactomeFInetwork	NA	2010-08-11	http://genomebiology.com/content/11/5/R53	NEUROPEPTIDE_HORMONE_ACTIVITY	7.35e-07	RECEPTOR_BINDING	4	CELL_DEVELOPMENT	2.11e-05	SIGNAL_TRANSDUCTION	7
{NME2,10} (Static Module)	10	ReactomeFInetwork	NA	2010-08-11	http://genomebiology.com/content/11/5/R53	PHOSPHOTRANSFERASE_ACTIVITY_PHOSPHATE_GROUP_AS_ACCEPTOR	7.32e-08	PHOSPHOTRANSFERASE_ACTIVITY_PHOSPHATE_GROUP_AS_ACCEPTOR	2	NUCLEOSOME_ASSEMBLY	1.01e-05	NUCLEOBASENUCLEOSIDENUCLEOTIDE_AND_NUCLEIC_ACID_METABOLIC_PROCESS	4
{NOS3,11} (Static Module)	11	ReactomeFInetwork	NA	2010-08-11	http://genomebiology.com/content/11/5/R53	PHOSPHORUS_OXYGEN_LYASE_ACTIVITY	4.36e-15	PHOSPHORUS_OXYGEN_LYASE_ACTIVITY	4	SYSTEM_PROCESS	0.000169212	SIGNAL_TRANSDUCTION	3
{NOTCH1,44} (Static Module)	40	ReactomeFInetwork	NA	2010-08-11	http://genomebiology.com/content/11/5/R53	TRANSCRIPTION_COACTIVATOR_ACTIVITY	4.14e-06	TRANSCRIPTION_COACTIVATOR_ACTIVITY	4	NOTCH_SIGNALING_PATHWAY	5.78e-17	MULTICELLULAR_ORGANISMAL_DEVELOPMENT	13
{NRP1,11} (Static Module)	9	ReactomeFInetwork	NA	2010-08-11	http://genomebiology.com/content/11/5/R53	TRANSMEMBRANE_RECEPTOR_PROTEIN_TYROSINE_KINASE_ACTIVITY	7.71e-07	TRANSMEMBRANE_RECEPTOR_PROTEIN_KINASE_ACTIVITY	2	AXON_GUIDANCE	1.38e-10	AXON_GUIDANCE	3
{OTX2,18} (Static Module)	18	ReactomeFInetwork	NA	2010-08-11	http://genomebiology.com/content/11/5/R53	TRANSCRIPTION_FACTOR_ACTIVITY	3.67e-07	TRANSCRIPTION_FACTOR_ACTIVITY	5	MULTICELLULAR_ORGANISMAL_DEVELOPMENT	4.14e-09	MULTICELLULAR_ORGANISMAL_DEVELOPMENT	9
{PAK2,10} (Static Module)	10	ReactomeFInetwork	NA	2010-08-11	http://genomebiology.com/content/11/5/R53	PROTEIN_SERINE_THREONINE_KINASE_ACTIVITY	0.000112251	PHOSPHOTRANSFERASE_ACTIVITY_ALCOHOL_GROUP_AS_ACCEPTOR	2	ER_NUCLEAR_SIGNALING_PATHWAY	5.02e-08	SIGNAL_TRANSDUCTION	4
{PAX6,19} (Static Module)	19	ReactomeFInetwork	NA	2010-08-11	http://genomebiology.com/content/11/5/R53	TRANSCRIPTION_FACTOR_ACTIVITY	5.29e-07	DNA_BINDING	6	CENTRAL_NERVOUS_SYSTEM_DEVELOPMENT	1.16e-09	SYSTEM_DEVELOPMENT	7
{PCNA,34} (Static Module)	34	ReactomeFInetwork	NA	2010-08-11	http://genomebiology.com/content/11/5/R53	NUCLEOTIDYLTRANSFERASE_ACTIVITY	8.61e-15	DNA_BINDING	10	DNA_METABOLIC_PROCESS	2.04e-36	BIOPOLYMER_METABOLIC_PROCESS	23
{PLCG2,30} (Static Module)	28	ReactomeFInetwork	NA	2010-08-11	http://genomebiology.com/content/11/5/R53	TRANSFERASE_ACTIVITY_TRANSFERRING_PHOSPHORUS_CONTAINING_GROUPS	1.19e-10	TRANSFERASE_ACTIVITY_TRANSFERRING_PHOSPHORUS_CONTAINING_GROUPS	9	SIGNAL_TRANSDUCTION	4.91e-06	SIGNAL_TRANSDUCTION	10
{PLG,10} (Static Module)	10	ReactomeFInetwork	NA	2010-08-11	http://genomebiology.com/content/11/5/R53	SERINE_TYPE_ENDOPEPTIDASE_ACTIVITY	2.57e-09	CATION_BINDING	3	ENDOTHELIAL_CELL_MIGRATION	1.48e-08	SYSTEM_DEVELOPMENT	4
{PLXNB1,15} (Static Module)	15	ReactomeFInetwork	NA	2010-08-11	http://genomebiology.com/content/11/5/R53	RECEPTOR_BINDING	0.00247829	RECEPTOR_BINDING	2	AXON_GUIDANCE	0.000120234	MULTICELLULAR_ORGANISMAL_DEVELOPMENT	3
{POLR2A,195} (Static Module)	194	ReactomeFInetwork	NA	2010-08-11	http://genomebiology.com/content/11/5/R53	RNA_BINDING	2.66e-45	RNA_BINDING	44	RNA_PROCESSING	1.28e-102	NUCLEOBASENUCLEOSIDENUCLEOTIDE_AND_NUCLEIC_ACID_METABOLIC_PROCESS	82
{POLR2H,109} (Static Module)	109	ReactomeFInetwork	NA	2010-08-11	http://genomebiology.com/content/11/5/R53	GENERAL_RNA_POLYMERASE_II_TRANSCRIPTION_FACTOR_ACTIVITY	2.14e-26	RNA_POLYMERASE_II_TRANSCRIPTION_FACTOR_ACTIVITY	19	TRANSCRIPTION_DNA_DEPENDENT	3.45e-43	BIOPOLYMER_METABOLIC_PROCESS	57
{POR,15} (Static Module)	15	ReactomeFInetwork	NA	2010-08-11	http://genomebiology.com/content/11/5/R53	OXYGEN_BINDING	3.23e-21	OXYGEN_BINDING	7	BILE_ACID_METABOLIC_PROCESS	2.88e-05	LIPID_METABOLIC_PROCESS	2
{POU2F1,21} (Static Module)	21	ReactomeFInetwork	NA	2010-08-11	http://genomebiology.com/content/11/5/R53	ALDO_KETO_REDUCTASE_ACTIVITY	2.18e-07	DNA_BINDING	6	TRANSCRIPTION_FROM_RNA_POLYMERASE_III_PROMOTER	1.64e-14	NUCLEOBASENUCLEOSIDENUCLEOTIDE_AND_NUCLEIC_ACID_METABOLIC_PROCESS	8
{PPP2CA,20} (Static Module)	19	ReactomeFInetwork	NA	2010-08-11	http://genomebiology.com/content/11/5/R53	PROTEIN_PHOSPHATASE_TYPE_2A_REGULATOR_ACTIVITY	9.13e-16	PROTEIN_PHOSPHATASE_TYPE_2A_REGULATOR_ACTIVITY	5	PROTEIN_AMINO_ACID_DEPHOSPHORYLATION	1.07e-13	BIOPOLYMER_METABOLIC_PROCESS	8
{PRKAA2,24} (Static Module)	24	ReactomeFInetwork	NA	2010-08-11	http://genomebiology.com/content/11/5/R53	PROTEIN_KINASE_ACTIVITY	1.68e-05	PHOSPHOTRANSFERASE_ACTIVITY_ALCOHOL_GROUP_AS_ACCEPTOR	4	PROTEIN_AMINO_ACID_PHOSPHORYLATION	5.89e-07	SIGNAL_TRANSDUCTION	10
{PRKACA,33} (Static Module)	29	ReactomeFInetwork	NA	2010-08-11	http://genomebiology.com/content/11/5/R53	3_5_CYCLIC_NUCLEOTIDE_PHOSPHODIESTERASE_ACTIVITY	5.69e-12	HYDROLASE_ACTIVITY_ACTING_ON_ESTER_BONDS	5	PROTEIN_AMINO_ACID_PHOSPHORYLATION	1.96e-06	SIGNAL_TRANSDUCTION	8
{PRKCA,14} (Static Module)	14	ReactomeFInetwork	NA	2010-08-11	http://genomebiology.com/content/11/5/R53	INOSITOL_OR_PHOSPHATIDYLINOSITOL_PHOSPHODIESTERASE_ACTIVITY	3.53e-05	PHOSPHOTRANSFERASE_ACTIVITY_ALCOHOL_GROUP_AS_ACCEPTOR	2	POSITIVE_REGULATION_OF_DNA_METABOLIC_PROCESS	2.49e-05	BIOPOLYMER_METABOLIC_PROCESS	3
{PRKG1,21} (Static Module)	21	ReactomeFInetwork	NA	2010-08-11	http://genomebiology.com/content/11/5/R53	METAL_ION_TRANSMEMBRANE_TRANSPORTER_ACTIVITY	3.69e-21	SUBSTRATE_SPECIFIC_TRANSMEMBRANE_TRANSPORTER_ACTIVITY	12	CATION_TRANSPORT	7.09e-19	ESTABLISHMENT_OF_LOCALIZATION	10
{PTPRF,10} (Static Module)	10	ReactomeFInetwork	NA	2010-08-11	http://genomebiology.com/content/11/5/R53	TRANSMEMBRANE_RECEPTOR_PROTEIN_PHOSPHATASE_ACTIVITY	6.4e-17	PROTEIN_TYROSINE_PHOSPHATASE_ACTIVITY	5	CELL_MATRIX_ADHESION	6.93e-07	SIGNAL_TRANSDUCTION	3
{RAB5A,41} (Static Module)	41	ReactomeFInetwork	NA	2010-08-11	http://genomebiology.com/content/11/5/R53	GTPASE_ACTIVITY	6.47e-21	HYDROLASE_ACTIVITY_ACTING_ON_ACID_ANHYDRIDES	12	VESICLE_MEDIATED_TRANSPORT	2.18e-06	ESTABLISHMENT_OF_LOCALIZATION	5
{RAC1,133} (Static Module)	132	ReactomeFInetwork	NA	2010-08-11	http://genomebiology.com/content/11/5/R53	GTPASE_REGULATOR_ACTIVITY	3.53e-31	ENZYME_REGULATOR_ACTIVITY	25	CYTOSKELETON_ORGANIZATION_AND_BIOGENESIS	1.27e-27	SIGNAL_TRANSDUCTION	33
{RAD21,11} (Static Module)	11	ReactomeFInetwork	NA	2010-08-11	http://genomebiology.com/content/11/5/R53	IDENTICAL_PROTEIN_BINDING	0.000509174	IDENTICAL_PROTEIN_BINDING	2	M_PHASE	1.22e-11	M_PHASE	5
{RAD51,13} (Static Module)	13	ReactomeFInetwork	NA	2010-08-11	http://genomebiology.com/content/11/5/R53	DNA_BINDING	6.02e-10	DNA_BINDING	7	DNA_RECOMBINATION	6.87e-22	DNA_METABOLIC_PROCESS	9
{RAN,17} (Static Module)	17	ReactomeFInetwork	NA	2010-08-11	http://genomebiology.com/content/11/5/R53	SIGNAL_SEQUENCE_BINDING	6.94e-13	PEPTIDE_BINDING	4	NLS_BEARING_SUBSTRATE_IMPORT_INTO_NUCLEUS	1.89e-23	ESTABLISHMENT_OF_PROTEIN_LOCALIZATION	8
{RAP1A,22} (Static Module)	22	ReactomeFInetwork	NA	2010-08-11	http://genomebiology.com/content/11/5/R53	GTPASE_REGULATOR_ACTIVITY	1.93e-17	GTPASE_REGULATOR_ACTIVITY	9	SMALL_GTPASE_MEDIATED_SIGNAL_TRANSDUCTION	4.3e-10	SIGNAL_TRANSDUCTION	11
{RARA,17} (Static Module)	17	ReactomeFInetwork	NA	2010-08-11	http://genomebiology.com/content/11/5/R53	LIGAND_DEPENDENT_NUCLEAR_RECEPTOR_ACTIVITY	4.47e-09	LIGAND_DEPENDENT_NUCLEAR_RECEPTOR_ACTIVITY	3	XENOBIOTIC_METABOLIC_PROCESS	8.38e-08	MULTICELLULAR_ORGANISMAL_DEVELOPMENT	5
{RASGRF1,26} (Static Module)	26	ReactomeFInetwork	NA	2010-08-11	http://genomebiology.com/content/11/5/R53	VOLTAGE_GATED_CALCIUM_CHANNEL_ACTIVITY	2.53e-43	CATION_TRANSMEMBRANE_TRANSPORTER_ACTIVITY	14	CALCIUM_ION_TRANSPORT	1.95e-10	ESTABLISHMENT_OF_LOCALIZATION	4
{RB1,11} (Static Module)	11	ReactomeFInetwork	NA	2010-08-11	http://genomebiology.com/content/11/5/R53	TRANSCRIPTION_FACTOR_ACTIVITY	1.01e-08	TRANSCRIPTION_FACTOR_ACTIVITY	5	TRANSCRIPTION_FROM_RNA_POLYMERASE_II_PROMOTER	5.27e-08	BIOPOLYMER_METABOLIC_PROCESS	6
{ROCK1,10} (Static Module)	10	ReactomeFInetwork	NA	2010-08-11	http://genomebiology.com/content/11/5/R53	PROTEIN_SERINE_THREONINE_KINASE_ACTIVITY	2.3e-08	PHOSPHOTRANSFERASE_ACTIVITY_ALCOHOL_GROUP_AS_ACCEPTOR	4	PROTEIN_AMINO_ACID_PHOSPHORYLATION	6.12e-06	BIOPOLYMER_METABOLIC_PROCESS	3
{RPS27A,138} (Static Module)	138	ReactomeFInetwork	NA	2010-08-11	http://genomebiology.com/content/11/5/R53	STRUCTURAL_CONSTITUENT_OF_RIBOSOME	7.77e-146	STRUCTURAL_CONSTITUENT_OF_RIBOSOME	68	TRANSLATION	2.3e-113	CELLULAR_PROTEIN_METABOLIC_PROCESS	71
{RXRA,51} (Static Module)	51	ReactomeFInetwork	NA	2010-08-11	http://genomebiology.com/content/11/5/R53	LIGAND_DEPENDENT_NUCLEAR_RECEPTOR_ACTIVITY	2.12e-13	LIGAND_DEPENDENT_NUCLEAR_RECEPTOR_ACTIVITY	6	MONOCARBOXYLIC_ACID_METABOLIC_PROCESS	1.23e-14	LIPID_METABOLIC_PROCESS	11
{RYR2,15} (Static Module)	15	ReactomeFInetwork	NA	2010-08-11	http://genomebiology.com/content/11/5/R53	ION_CHANNEL_ACTIVITY	7.02e-24	SUBSTRATE_SPECIFIC_TRANSMEMBRANE_TRANSPORTER_ACTIVITY	11	REGULATION_OF_HEART_CONTRACTION	6.84e-07	SYSTEM_PROCESS	5
{SDC1,30} (Static Module)	30	ReactomeFInetwork	NA	2010-08-11	http://genomebiology.com/content/11/5/R53	LIPID_TRANSPORTER_ACTIVITY	6.98e-15	LIPID_BINDING	7	LIPID_METABOLIC_PROCESS	1.23e-21	LIPID_METABOLIC_PROCESS	15
{SEC24B,18} (Static Module)	16	ReactomeFInetwork	NA	2010-08-11	http://genomebiology.com/content/11/5/R53	STRUCTURAL_CONSTITUENT_OF_CYTOSKELETON	1.2e-05	STRUCTURAL_MOLECULE_ACTIVITY	2	VESICLE_MEDIATED_TRANSPORT	1.26e-05	ESTABLISHMENT_OF_LOCALIZATION	3
{SEPT2,21} (Static Module)	20	ReactomeFInetwork	NA	2010-08-11	http://genomebiology.com/content/11/5/R53	GTPASE_ACTIVITY	2.47e-06	HYDROLASE_ACTIVITY_ACTING_ON_ACID_ANHYDRIDES	3	CYTOKINESIS	1.17e-14	CYTOKINESIS	5
{SFPQ,10} (Static Module)	10	ReactomeFInetwork	NA	2010-08-11	http://genomebiology.com/content/11/5/R53	DOUBLE_STRANDED_DNA_BINDING	0.000110716	RNA_BINDING	2	MRNA_PROCESSING_GO_0006397	2.53e-08	RNA_METABOLIC_PROCESS	4
{SHH,13} (Static Module)	13	ReactomeFInetwork	NA	2010-08-11	http://genomebiology.com/content/11/5/R53	RECEPTOR_ACTIVITY	0.0517076	RECEPTOR_ACTIVITY	1	EMBRYONIC_MORPHOGENESIS	1.45e-07	ANATOMICAL_STRUCTURE_DEVELOPMENT	5
{SIX3,11} (Static Module)	11	ReactomeFInetwork	NA	2010-08-11	http://genomebiology.com/content/11/5/R53	INTEGRIN_BINDING	1	INTEGRIN_BINDING	0	ANATOMICAL_STRUCTURE_DEVELOPMENT	9.91e-11	ANATOMICAL_STRUCTURE_DEVELOPMENT	8
{SMAD4,27} (Static Module)	26	ReactomeFInetwork	NA	2010-08-11	http://genomebiology.com/content/11/5/R53	SMAD_BINDING	4.26e-07	DNA_BINDING	5	TRANSMEMBRANE_RECEPTOR_PROTEIN_SERINE_THREONINE_KINASE_SIGNALING_PATHWAY	1.58e-13	SIGNAL_TRANSDUCTION	7
{SNX1,11} (Static Module)	11	ReactomeFInetwork	NA	2010-08-11	http://genomebiology.com/content/11/5/R53	PROTEIN_HOMODIMERIZATION_ACTIVITY	0.00189529	PROTEIN_HOMODIMERIZATION_ACTIVITY	1	MEMBRANE_ORGANIZATION_AND_BIOGENESIS	5.4e-09	ESTABLISHMENT_OF_LOCALIZATION	4
{SP1,88} (Static Module)	87	ReactomeFInetwork	NA	2010-08-11	http://genomebiology.com/content/11/5/R53	OXIDOREDUCTASE_ACTIVITY_ACTING_ON_CH_OH_GROUP_OF_DONORS	3.35e-10	DNA_BINDING	13	REGULATION_OF_TRANSCRIPTIONDNA_DEPENDENT	7.76e-08	BIOPOLYMER_METABOLIC_PROCESS	17
{SPI1,10} (Static Module)	10	ReactomeFInetwork	NA	2010-08-11	http://genomebiology.com/content/11/5/R53	VITAMIN_BINDING	1.48e-05	DNA_BINDING	2	REGULATION_OF_GENE_SPECIFIC_TRANSCRIPTION	1.01e-05	ESTABLISHMENT_OF_LOCALIZATION	2
{SPTAN1,10} (Static Module)	10	ReactomeFInetwork	NA	2010-08-11	http://genomebiology.com/content/11/5/R53	ACTIN_BINDING	1.01e-21	ACTIN_BINDING	8	ACTIN_FILAMENT_ORGANIZATION	5.66e-05	ESTABLISHMENT_OF_LOCALIZATION	2
{SREBF1,11} (Static Module)	11	ReactomeFInetwork	NA	2010-08-11	http://genomebiology.com/content/11/5/R53	CARBOHYDRATE_KINASE_ACTIVITY	6.74e-11	PHOSPHOTRANSFERASE_ACTIVITY_ALCOHOL_GROUP_AS_ACCEPTOR	5	GLUCOSE_CATABOLIC_PROCESS	2.04e-08	REGULATION_OF_CELLULAR_METABOLIC_PROCESS	5
{SRF,11} (Static Module)	11	ReactomeFInetwork	NA	2010-08-11	http://genomebiology.com/content/11/5/R53	TRANSCRIPTION_FACTOR_BINDING	3.26e-07	TRANSCRIPTION_FACTOR_BINDING	4	POSITIVE_REGULATION_OF_TRANSCRIPTIONDNA_DEPENDENT	2.95e-05	SYSTEM_DEVELOPMENT	3
{STX5,12} (Static Module)	12	ReactomeFInetwork	NA	2010-08-11	http://genomebiology.com/content/11/5/R53	INTEGRIN_BINDING	1	INTEGRIN_BINDING	0	VESICLE_MEDIATED_TRANSPORT	1.01e-16	ESTABLISHMENT_OF_LOCALIZATION	8
{SUMO1,12} (Static Module)	12	ReactomeFInetwork	NA	2010-08-11	http://genomebiology.com/content/11/5/R53	CYSTEINE_TYPE_PEPTIDASE_ACTIVITY	4.02e-06	CYSTEINE_TYPE_PEPTIDASE_ACTIVITY	2	BIOPOLYMER_CATABOLIC_PROCESS	4.96e-07	BIOPOLYMER_METABOLIC_PROCESS	5
{TCF3,20} (Static Module)	20	ReactomeFInetwork	NA	2010-08-11	http://genomebiology.com/content/11/5/R53	TRANSCRIPTION_FACTOR_ACTIVITY	4.42e-15	TRANSCRIPTION_FACTOR_ACTIVITY	10	TRANSCRIPTION	1.32e-14	NUCLEOBASENUCLEOSIDENUCLEOTIDE_AND_NUCLEIC_ACID_METABOLIC_PROCESS	12
{TFAP2A,25} (Static Module)	24	ReactomeFInetwork	NA	2010-08-11	http://genomebiology.com/content/11/5/R53	STRUCTURAL_CONSTITUENT_OF_CYTOSKELETON	4.26e-05	ACTIVE_TRANSMEMBRANE_TRANSPORTER_ACTIVITY	2	ECTODERM_DEVELOPMENT	2.26e-06	BIOPOLYMER_METABOLIC_PROCESS	5
{TGFBR1,98} (Static Module)	94	ReactomeFInetwork	NA	2010-08-11	http://genomebiology.com/content/11/5/R53	SMAD_BINDING	8.56e-17	RECEPTOR_BINDING	16	TRANSMEMBRANE_RECEPTOR_PROTEIN_SERINE_THREONINE_KINASE_SIGNALING_PATHWAY	5.83e-40	MULTICELLULAR_ORGANISMAL_DEVELOPMENT	28
{TIA1,10} (Static Module)	10	ReactomeFInetwork	NA	2010-08-11	http://genomebiology.com/content/11/5/R53	SINGLE_STRANDED_RNA_BINDING	1.48e-05	RNA_BINDING	2	POSITIVE_REGULATION_OF_DEVELOPMENTAL_PROCESS	2.59e-06	CELL_DEVELOPMENT	3
{TJP1,26} (Static Module)	25	ReactomeFInetwork	NA	2010-08-11	http://genomebiology.com/content/11/5/R53	IDENTICAL_PROTEIN_BINDING	9.35e-33	IDENTICAL_PROTEIN_BINDING	19	CALCIUM_INDEPENDENT_CELL_CELL_ADHESION	2.87e-61	CALCIUM_INDEPENDENT_CELL_CELL_ADHESION	19
{TLE1,10} (Static Module)	10	ReactomeFInetwork	NA	2010-08-11	http://genomebiology.com/content/11/5/R53	DNA_BINDING	0.000134848	DNA_BINDING	3	ORGAN_MORPHOGENESIS	4.42e-09	SYSTEM_DEVELOPMENT	5
{TP53,109} (Static Module)	107	ReactomeFInetwork	NA	2010-08-11	http://genomebiology.com/content/11/5/R53	DNA_BINDING	4.51e-12	DNA_BINDING	20	APOPTOSIS_GO	3.55e-18	BIOPOLYMER_METABOLIC_PROCESS	36
{TRAF2,90} (Static Module)	90	ReactomeFInetwork	NA	2010-08-11	http://genomebiology.com/content/11/5/R53	RECEPTOR_ACTIVITY	2.56e-07	RECEPTOR_ACTIVITY	13	SIGNAL_TRANSDUCTION	6.85e-39	SIGNAL_TRANSDUCTION	55
{TRAF6,55} (Static Module)	55	ReactomeFInetwork	NA	2010-08-11	http://genomebiology.com/content/11/5/R53	DOUBLE_STRANDED_RNA_BINDING	1.19e-07	PHOSPHOTRANSFERASE_ACTIVITY_ALCOHOL_GROUP_AS_ACCEPTOR	6	I_KAPPAB_KINASE_NF_KAPPAB_CASCADE	3.07e-30	SIGNAL_TRANSDUCTION	28
{UBE2D1,58} (Static Module)	57	ReactomeFInetwork	NA	2010-08-11	http://genomebiology.com/content/11/5/R53	UBIQUITIN_PROTEIN_LIGASE_ACTIVITY	1.2e-14	ACID_AMINO_ACID_LIGASE_ACTIVITY	8	PROTEOLYSIS	1.63e-13	BIOPOLYMER_METABOLIC_PROCESS	16
{USF1,13} (Static Module)	13	ReactomeFInetwork	NA	2010-08-11	http://genomebiology.com/content/11/5/R53	GALACTOSYLTRANSFERASE_ACTIVITY	4.08e-05	RNA_POLYMERASE_II_TRANSCRIPTION_FACTOR_ACTIVITY	2	BODY_FLUID_SECRETION	1.75e-05	ESTABLISHMENT_OF_LOCALIZATION	2
{VAMP2,63} (Static Module)	62	ReactomeFInetwork	NA	2010-08-11	http://genomebiology.com/content/11/5/R53	AMINE_TRANSMEMBRANE_TRANSPORTER_ACTIVITY	1.67e-07	TRANSMEMBRANE_TRANSPORTER_ACTIVITY	6	SECRETION	2.72e-21	ESTABLISHMENT_OF_LOCALIZATION	24
{VCP,17} (Static Module)	17	ReactomeFInetwork	NA	2010-08-11	http://genomebiology.com/content/11/5/R53	SMALL_CONJUGATING_PROTEIN_SPECIFIC_PROTEASE_ACTIVITY	3.05e-05	HYDROLASE_ACTIVITY_ACTING_ON_ACID_ANHYDRIDES	1	UNFOLDED_PROTEIN_RESPONSE	7.48e-11	BIOPOLYMER_METABOLIC_PROCESS	8
{VHL,12} (Static Module)	12	ReactomeFInetwork	NA	2010-08-11	http://genomebiology.com/content/11/5/R53	STEROID_BINDING	5.02e-05	TRANSFERASE_ACTIVITY_TRANSFERRING_ACYL_GROUPS	1	PROTEIN_UBIQUITINATION	1.61e-06	BIOPOLYMER_METABOLIC_PROCESS	2
