# Supplementary material for: Pathprinting: An integrative approach to understand the functional basis of disease
Source: Genome Med. 2013 Jul 26;5(7):68. doi: 10.1186/gm472 (PMC3971351; doi:10.1186/gm472)
Supplement: Additional data 3 — Table of the overlap in the genes covered by each gene set resource across in Pathprint (human pathways). [file gm472-S3.XLS]

## Sheet: Additional data File 3
Additional Data File 3: Overlap in the genes covered by each pathway group across in Pathprint (human pathways)
	Reactome	Wiipathways	Netpath	KEGG	Static Module
Reactome	4874
Wiipathways	2402	3918
Netpath	1652	1646	3811
KEGG	3494	2814	2011	5990
Static Module	3190	2526	2052	3514	6458
