# Supplementary material for: Pathprinting: An integrative approach to understand the functional basis of disease
Source: Genome Med. 2013 Jul 26;5(7):68. doi: 10.1186/gm472 (PMC3971351; doi:10.1186/gm472)
Supplement: Additional file 6 — Table of the Rattus norvegicus, Danio rerio, Drosophila melanogaster, and Caenorhabditis elegans arrays that are most closely matched to human/mouse brain and liver samples. [file gm472-S6.XLSX]

## Sheet: Sheet1
Additional Data File 6: Cross species matching arrays to human/mouse brain and liver samples
	Distance	P-value	Platform	Species	Source
Liver - Rattus norvegicus top matches
GSM600627	0.0684411	0.00234322	GPL1355	Rattus norvegicus	Liver
GSM600629	0.0703422	0.0024375	GPL1355	Rattus norvegicus	Liver
GSM600649	0.0703422	0.0024375	GPL1355	Rattus norvegicus	Liver
GSM600625	0.0741445	0.00263642	GPL1355	Rattus norvegicus	Liver
GSM600651	0.0741445	0.00263642	GPL1355	Rattus norvegicus	Liver
GSM600630	0.0760456	0.00274129	GPL1355	Rattus norvegicus	Liver
GSM600771	0.0760456	0.00274129	GPL1355	Rattus norvegicus	Liver
GSM600574	0.0779468	0.0028499	GPL1355	Rattus norvegicus	Liver
GSM600591	0.0779468	0.0028499	GPL1355	Rattus norvegicus	Liver
GSM600624	0.0798479	0.00296238	GPL1355	Rattus norvegicus	Liver
GSM600721	0.0798479	0.00296238	GPL1355	Rattus norvegicus	Liver
GSM600840	0.0798479	0.00296238	GPL1355	Rattus norvegicus	Liver
GSM127076	0.081749	0.00307884	GPL1355	Rattus norvegicus	Rat liver, left lateral lobe
GSM263074	0.081749	0.00307884	GPL1355	Rattus norvegicus	2628 Propiconazole 500ppm Liver
GSM600628	0.081749	0.00307884	GPL1355	Rattus norvegicus	Liver
GSM600631	0.081749	0.00307884	GPL1355	Rattus norvegicus	Liver
GSM600775	0.081749	0.00307884	GPL1355	Rattus norvegicus	Liver
GSM593239	0.0836502	0.00319941	GPL1355	Rattus norvegicus	Kinetic Study - at-RA 16 hr - Expt 2
GSM600647	0.0836502	0.00319941	GPL1355	Rattus norvegicus	Liver
GSM600720	0.0836502	0.00319941	GPL1355	Rattus norvegicus	Liver
Brain - Rattus norvegicus top matches
GSM510570	0.077821	0.00135491	GPL1355	Rattus norvegicus	Frontal cortex from Flinders Depression Sensitive Line (FRL) rats
GSM136499	0.0797665	0.00141817	GPL1355	Rattus norvegicus	amygdala
GSM136464	0.0817121	0.00148412	GPL1355	Rattus norvegicus	amygdala
GSM136489	0.0817121	0.00148412	GPL1355	Rattus norvegicus	amygdala
GSM341339	0.0817121	0.00148412	GPL1355	Rattus norvegicus	Rat forebrain, control condition
GSM136460	0.0836576	0.00155285	GPL1355	Rattus norvegicus	hippocampus
GSM136469	0.0856031	0.00162448	GPL1355	Rattus norvegicus	amygdala
GSM136474	0.0856031	0.00162448	GPL1355	Rattus norvegicus	amygdala
GSM510567	0.0856031	0.00162448	GPL1355	Rattus norvegicus	Frontal cortex from Flinders Depression Sensitive Line (FRL) rats
GSM136454	0.0875486	0.0016991	GPL1355	Rattus norvegicus	amygdala
GSM136497	0.0875486	0.0016991	GPL1355	Rattus norvegicus	striatum
GSM136504	0.0875486	0.0016991	GPL1355	Rattus norvegicus	amygdala
GSM341334	0.0875486	0.0016991	GPL1355	Rattus norvegicus	Rat forebrain, control condition
GSM510550	0.0875486	0.0016991	GPL1355	Rattus norvegicus	Frontal cortex from Flinders Depression Resistent Line (FRL) rats
GSM510589	0.0875486	0.0016991	GPL1355	Rattus norvegicus	Hippocampus from Flinders Depression Resistent Line (FRL) rats
GSM136449	0.0894942	0.00177683	GPL1355	Rattus norvegicus	amygdala
GSM136467	0.0894942	0.00177683	GPL1355	Rattus norvegicus	striatum
GSM136479	0.0894942	0.00177683	GPL1355	Rattus norvegicus	amygdala
GSM136485	0.0894942	0.00177683	GPL1355	Rattus norvegicus	hippocampus
GSM136488	0.0894942	0.00177683	GPL1355	Rattus norvegicus	frontal_cortex
Liver - Top Danio rerio matches
GSM280435	0.114068	0.00579857	GPL1319	Danio rerio	Liver
GSM306849	0.117871	0.00622957	GPL1319	Danio rerio	Dissociated transgenic zebrafish embryos [Tg(XlEef1a1:GFP)s854], flow sorted, 6 dpf
GSM280436	0.119772	0.00645552	GPL1319	Danio rerio	Liver
GSM280438	0.121673	0.0066887	GPL1319	Danio rerio	Liver
GSM280443	0.121673	0.0066887	GPL1319	Danio rerio	Liver
GSM280437	0.127376	0.00743348	GPL1319	Danio rerio	Liver
GSM220169	0.129278	0.0076975	GPL1319	Danio rerio	Liver Female 25%carb
GSM306843	0.131179	0.00796974	GPL1319	Danio rerio	Dissociated transgenic zebrafish embryos [Tg(XlEef1a1:GFP)s854], flow sorted, 4 dpf
GSM306851	0.13308	0.0082504	GPL1319	Danio rerio	Dissociated transgenic zebrafish embryos [Tg(XlEef1a1:GFP)s854], flow sorted, 6 dpf
GSM280434	0.134981	0.00853971	GPL1319	Danio rerio	Liver
GSM306847	0.134981	0.00853971	GPL1319	Danio rerio	Dissociated transgenic zebrafish embryos [Tg(XlEef1a1:GFP)s854], flow sorted, 4 dpf
GSM280439	0.136882	0.00883789	GPL1319	Danio rerio	Liver
GSM280441	0.136882	0.00883789	GPL1319	Danio rerio	Liver
GSM306853	0.138783	0.00914515	GPL1319	Danio rerio	Dissociated transgenic zebrafish embryos [Tg(XlEef1a1:GFP)s854], flow sorted, 6 dpf
GSM220175	0.142586	0.00978783	GPL1319	Danio rerio	Liver Female 25%carb
GSM220174	0.15019	0.0111924	GPL1319	Danio rerio	Liver Female 25%carb
GSM220182	0.15019	0.0111924	GPL1319	Danio rerio	Liver Female 25%carb
GSM280442	0.15019	0.0111924	GPL1319	Danio rerio	Liver
GSM280440	0.152091	0.0115698	GPL1319	Danio rerio	Liver
GSM220171	0.159696	0.0131921	GPL1319	Danio rerio	Liver Female 0%carb
Brain - Top Danio rerio matches
GSM337585	0.223735	0.0253494	GPL1319	Danio rerio	3d old, brain, night-time
GSM337581	0.231518	0.0288286	GPL1319	Danio rerio	3d old, pineal gland, night-time
GSM337584	0.231518	0.0288286	GPL1319	Danio rerio	3d old, brain, night-time
GSM305894	0.233463	0.0297579	GPL1319	Danio rerio	brain
GSM337583	0.233463	0.0297579	GPL1319	Danio rerio	3d old, brain, night-time
GSM305896	0.235409	0.0307119	GPL1319	Danio rerio	brain
GSM305898	0.235409	0.0307119	GPL1319	Danio rerio	brain
GSM337575	0.235409	0.0307119	GPL1319	Danio rerio	3d old, brain, day-time
GSM337592	0.235409	0.0307119	GPL1319	Danio rerio	5d old, brain, day-time
GSM305893	0.237354	0.0316911	GPL1319	Danio rerio	brain
GSM305897	0.237354	0.0316911	GPL1319	Danio rerio	brain
GSM337593	0.237354	0.0316911	GPL1319	Danio rerio	5d old, brain, day-time
GSM337598	0.237354	0.0316911	GPL1319	Danio rerio	5d old, brain, night-time
GSM305899	0.2393	0.0326959	GPL1319	Danio rerio	brain
GSM337582	0.241245	0.0337269	GPL1319	Danio rerio	3d old, brain, night-time
GSM305891	0.243191	0.0347845	GPL1319	Danio rerio	brain
GSM337596	0.243191	0.0347845	GPL1319	Danio rerio	5d old, pineal gland, night-time
GSM305892	0.245136	0.0358691	GPL1319	Danio rerio	brain
GSM337633	0.247082	0.0369813	GPL1319	Danio rerio	1-2yr old, brain, day-time
GSM305895	0.250973	0.0392903	GPL1319	Danio rerio	brain
Liver - Drosophila melanogaster top matches
GSM419411	0.192015	0.0224592	GPL1322	Drosophila melanogaster	Whole 7-8 old male
GSM419410	0.193916	0.0231436	GPL1322	Drosophila melanogaster	Whole 7-8 old male
GSM419412	0.193916	0.0231436	GPL1322	Drosophila melanogaster	Whole 7-8 old male
GSM216506	0.19962	0.0253029	GPL1322	Drosophila melanogaster	whole bodies of 42 day old pyd male flies, replicate 2
GSM216513	0.19962	0.0253029	GPL1322	Drosophila melanogaster	whole bodies of 42 day old crol male flies, replicate 1
GSM530095	0.19962	0.0253029	GPL1322	Drosophila melanogaster	young flies fed with 100uM curcumin
GSM530094	0.203422	0.0268343	GPL1322	Drosophila melanogaster	young flies without curcumin-feeding
GSM588948	0.203422	0.0268343	GPL1322	Drosophila melanogaster	3 sets of 20 adults each was prepared from adult females from the corresponding control cassettes
GSM530097	0.205323	0.0276285	GPL1322	Drosophila melanogaster	old flies fed with 100uM curcumin
GSM216522	0.207224	0.0284423	GPL1322	Drosophila melanogaster	whole bodies of 42 day old CG9238 male flies, replicate 1
GSM216515	0.209125	0.0292758	GPL1322	Drosophila melanogaster	whole bodies of 42 day old crol male flies, replicate 2
GSM588947	0.209125	0.0292758	GPL1322	Drosophila melanogaster	3 sets of 20 adults each was prepared from adult females from the corresponding control cassettes
GSM216501	0.212928	0.0310039	GPL1322	Drosophila melanogaster	whole bodies of 42 day old control male flies, replicate 1
GSM216505	0.212928	0.0310039	GPL1322	Drosophila melanogaster	whole bodies of 42 day old pyd male flies, replicate 1
GSM419417	0.214829	0.0318991	GPL1322	Drosophila melanogaster	Whole 7-8 old male
GSM676061	0.21673	0.0328156	GPL72	Drosophila melanogaster	2-3 day old adults
GSM216523	0.218631	0.0337536	GPL1322	Drosophila melanogaster	whole bodies of 42 day old CG9238 male flies, replicate 2
GSM216531	0.218631	0.0337536	GPL1322	Drosophila melanogaster	whole bodies of 42 day old esg male flies, replicate 2
GSM588946	0.218631	0.0337536	GPL1322	Drosophila melanogaster	3 sets of 20 adults each was prepared from adult females from the corresponding control cassettes
GSM216530	0.220532	0.0347136	GPL1322	Drosophila melanogaster	whole bodies of 42 day old esg male flies, replicate 1
Brain - Top Drosophila melanogaster matches
GSM398835	0.243191	0.0347845	GPL1322	Drosophila melanogaster	DmWT CH # 3, normobaric hypoxia, two weeks
GSM398840	0.245136	0.0358691	GPL1322	Drosophila melanogaster	DmWT Nx # 3, normoxia, two weeks
GSM368567	0.252918	0.0404881	GPL1322	Drosophila melanogaster	D.m. adult heads yw
GSM368569	0.254864	0.0417153	GPL1322	Drosophila melanogaster	D.m. adult heads yw
GSM398839	0.254864	0.0417153	GPL1322	Drosophila melanogaster	DmWT Nx # 2, normoxia, two weeks
GSM368579	0.258755	0.0442601	GPL1322	Drosophila melanogaster	D.m. adult heads egg
GSM80134	0.258755	0.0442601	GPL72	Drosophila melanogaster	adult head
GSM101542	0.2607	0.0455786	GPL72	Drosophila melanogaster	Heads of Drosophila received humidified air for 50 min followed by a single exposure of 50% ethanol vapor for 40 min.
GSM266585	0.2607	0.0455786	GPL1322	Drosophila melanogaster	Male fly heads, WT control
GSM101547	0.264591	0.0483103	GPL72	Drosophila melanogaster	Heads of Drosophila received humidified air for 50 min followed by 5 exposures of 50% ethanol vapor for 40 min
GSM296990	0.264591	0.0483103	GPL1322	Drosophila melanogaster	Diet:Untreated
GSM440094	0.266537	0.0497245	GPL1322	Drosophila melanogaster	fly head
GSM440101	0.266537	0.0497245	GPL1322	Drosophila melanogaster	fly head
GSM101540	0.268482	0.0511715	GPL72	Drosophila melanogaster	Heads of Drosophila received humidified air for 50 min followed by a single exposure of 50% ethanol vapor for 40 min.
GSM368570	0.268482	0.0511715	GPL1322	Drosophila melanogaster	D.m. adult heads yw
GSM80135	0.268482	0.0511715	GPL72	Drosophila melanogaster	adult head
GSM185064	0.270428	0.0526518	GPL1322	Drosophila melanogaster	Fly Head
GSM266583	0.270428	0.0526518	GPL1322	Drosophila melanogaster	Male fly heads, TORC neuronal resuce
GSM296980	0.270428	0.0526518	GPL1322	Drosophila melanogaster	Diet:Untreated
GSM30828	0.270428	0.0526518	GPL72	Drosophila melanogaster	whole head
Liver - Top Caenorhabditis elegans matches
GSM28399	0.136882	0.00883789	GPL200	Caenorhabditis elegans	Whole animal
GSM28395	0.140684	0.00946172	GPL200	Caenorhabditis elegans	Whole animal
GSM28398	0.140684	0.00946172	GPL200	Caenorhabditis elegans	Whole animal
GSM28407	0.140684	0.00946172	GPL200	Caenorhabditis elegans	Whole animal
GSM28406	0.142586	0.00978783	GPL200	Caenorhabditis elegans	Whole animal
GSM28402	0.144487	0.0101237	GPL200	Caenorhabditis elegans	Whole animal
GSM28397	0.152091	0.0115698	GPL200	Caenorhabditis elegans	Whole animal
GSM28405	0.153992	0.0119582	GPL200	Caenorhabditis elegans	Whole animal
GSM756619	0.159696	0.0131921	GPL200	Caenorhabditis elegans	whole worm L3 lysates
GSM756620	0.161597	0.0136271	GPL200	Caenorhabditis elegans	whole worm L3 lysates
GSM756622	0.161597	0.0136271	GPL200	Caenorhabditis elegans	whole worm L3 lysates
GSM756618	0.169202	0.0154932	GPL200	Caenorhabditis elegans	whole worm L3 lysates
GSM756623	0.171103	0.0159926	GPL200	Caenorhabditis elegans	whole worm L3 lysates
GSM756621	0.173004	0.0165058	GPL200	Caenorhabditis elegans	whole worm L3 lysates
GSM378585	0.174905	0.017033	GPL200	Caenorhabditis elegans	Young adult (24 h post-vulval crescent L4 stage) whole nematodes were reared at 25<c2><b0>C and exposed to 50 J/m2 UVC radiation then frozen 3h later, experiment carried out in 2007
GSM562076	0.174905	0.017033	GPL200	Caenorhabditis elegans	Adult C. elegans exposed to 1 <ce><bc>g/ml IVM and 0.01% v/v DMSO for 4 hrs
GSM378583	0.180608	0.0187017	GPL200	Caenorhabditis elegans	Young adult (24 h post-vulval crescent L4 stage) whole nematodes were reared at 25<c2><b0>C in control conditions, experiment carried out in 2007
GSM562081	0.180608	0.0187017	GPL200	Caenorhabditis elegans	Adult C. elegans exposed to 0.01% v/v DMSO for 4 hrs
GSM28391	0.18251	0.0192881	GPL200	Caenorhabditis elegans	Whole animal
GSM756617	0.186312	0.0205077	GPL200	Caenorhabditis elegans	whole worm L3 lysates
Brain - Top Caenorhabditis elegans matches
GSM272407	0.214008	0.0215017	GPL200	Caenorhabditis elegans	10_E5_C.Elegans microwave exposed
GSM589334	0.214008	0.0215017	GPL200	Caenorhabditis elegans	C. elegans adults 30 hr time-point during DD free-running
GSM589373	0.214008	0.0215017	GPL200	Caenorhabditis elegans	C. elegans adults 22 hr time-point during WC entrainment
GSM627501	0.214008	0.0215017	GPL200	Caenorhabditis elegans	3-fold stage embryos
GSM589376	0.215953	0.0222291	GPL200	Caenorhabditis elegans	C. elegans adults 10 hr time-point during WC entrainment
GSM589379	0.217899	0.0229771	GPL200	Caenorhabditis elegans	C. elegans adults 22 hr time-point during WC entrainment
GSM197728	0.22179	0.0245368	GPL200	Caenorhabditis elegans	RNA obtained from all neurons after co-IP from F25B3.3::FLAG::PAB-1 transgenic
GSM272403	0.223735	0.0253494	GPL200	Caenorhabditis elegans	6_E3_C.Elegans microwave exposed
GSM589375	0.225681	0.0261844	GPL200	Caenorhabditis elegans	C. elegans adults 6 hr time-point during WC entrainment
GSM589357	0.227626	0.0270423	GPL200	Caenorhabditis elegans	C. elegans adults 2 hr time-point during non-entrained DD
GSM589391	0.231518	0.0288286	GPL200	Caenorhabditis elegans	C. elegans adults 22 hr time-point during WC entrainment
GSM279203	0.237354	0.0316911	GPL200	Caenorhabditis elegans	C. elegans 3-fold embryo
GSM589347	0.247082	0.0369813	GPL200	Caenorhabditis elegans	C. elegans adults 34 hr time-point during DD free-running
GSM589393	0.249027	0.0381216	GPL200	Caenorhabditis elegans	C. elegans adults 30 hr time-point during CC free-running
GSM197731	0.250973	0.0392903	GPL200	Caenorhabditis elegans	RNA obtained from A-class neurons after co-IP from unc-4::3XFLAG::PAB-1 transgenic
GSM197734	0.252918	0.0404881	GPL200	Caenorhabditis elegans	RNA obtained from A-class neurons after co-IP from unc-4::3XFLAG::PAB-1 transgenic
GSM453400	0.252918	0.0404881	GPL200	Caenorhabditis elegans	Wild Type L1 animal
GSM453406	0.256809	0.0429724	GPL200	Caenorhabditis elegans	oga mutant L1 animal
GSM453399	0.258755	0.0442601	GPL200	Caenorhabditis elegans	Wild Type L1 animal
GSM453401	0.258755	0.0442601	GPL200	Caenorhabditis elegans	ogt mutant L1 animal
