# Supplementary material for: Pathprinting: An integrative approach to understand the functional basis of disease
Source: Genome Med. 2013 Jul 26;5(7):68. doi: 10.1186/gm472 (PMC3971351; doi:10.1186/gm472)
Supplement: Additional file 7 — Table listing the pathways in the pluripotent consensus pathprint. [file gm472-S7.XLS]

## Sheet: Additional data file 4
Additional Data File 7: Pathways in the ES consensus pathprint
ES_high expression pathways	ES_low expression pathways
Alanine, aspartate and glutamate metabolism (KEGG)	ABC transporters (KEGG)
Aminoacyl−tRNA biosynthesis (KEGG)	ACE Inhibitor Pathway (Wikipathways)
Basal cell carcinoma (KEGG)	Antigen processing and presentation (KEGG)
Basal transcription factors (KEGG)	Apoptosis (KEGG)
Base excision repair (KEGG)	Apoptosis (Wikipathways)
Cell Cycle Checkpoints (Reactome)	Calcium signaling pathway (KEGG)
Cell Cycle, Mitotic (Reactome)	Chagas disease (American trypanosomiasis) (KEGG
Chromosome Maintenance (Reactome)	Circadian rhythm − mammal (KEGG)
Cysteine and methionine metabolism (KEGG)	Complement Activation, Classical Pathway (Wikipathways)
DNA Repair (Reactome)	Complement and coagulation cascades (KEGG)
DNA replication (KEGG)	Complement and Coagulation Cascades (Wikipathways)
DNA Replication (Reactome)	Cytokine−cytokine receptor interaction (KEGG)
Eukaryotic Transcription Initiation (Wikipathways)	Cytokines and Inflammatory Response (Wikipathways)
Gene Expression (Reactome)	Drug metabolism − cytochrome P450 (KEGG)
Glycine, serine and threonine metabolism (KEGG	EBV LMP1 signaling (Wikipathways)
Hedgehog Signaling Pathway (Wikipathways)	EPO Receptor Signaling (Wikipathways)
HIV Infection (Reactome)	Estrogen metabolism (Wikipathways)
Metabolism of amino acids and derivatives (Reactome)	Estrogen signaling pathway (Wikipathways)
Metabolism of carbohydrates (Reactome)	Fatty Acid Beta Oxidation (Wikipathways)
Metabolism of RNA (Reactome)	Fatty Acid Omega Oxidation (Wikipathways)
Mismatch repair (KEGG)	IL−1 Signaling Pathway (Wikipathways)
Mismatch repair (Wikipathways)	IL−2 Signaling Pathway (Wikipathways)
mRNA Processing (Reactome)	IL−7 Signaling Pathway (Wikipathways)
mRNA surveillance pathway (KEGG)	IL−9 Signaling Pathway (Wikipathways)
Non−homologous end joining (Wikipathways)	Influenza A (KEGG)
Nucleotide excision repair (KEGG)	Jak−STAT signaling pathway (KEGG)
Nucleotide Metabolism (Wikipathways)	Lysosome (KEGG)
One Carbon Metabolism (Wikipathways)	MAPK signaling pathway (Wikipathways)
One carbon pool by folate (KEGG)	Methylation Pathways (Wikipathways)
Oocyte meiosis (KEGG)	NOD−like receptor signaling pathway (KEGG)
Pyrimidine metabolism (KEGG)	Nuclear receptors in lipid metabolism and toxicity (Wikipathways)
Regulatory RNA pathways (Reactome)	Phagosome (KEGG)
Ribosome biogenesis in eukaryotes (KEGG)	Prion diseases (KEGG)
RNA degradation (KEGG)	Renin−angiotensin system (KEGG)
RNA polymerase (KEGG)	Retinol metabolism (KEGG)
RNA transport (KEGG)	Salivary secretion (KEGG)
Selenocompound metabolism (KEGG)	Selenium Pathway (Wikipathways)
Spliceosome (KEGG)	Signaling by GPCR (Reactome)
Striated Muscle Contraction (Wikipathways)	Small Ligand GPCRs (Wikipathways)
Transcription (Reactome)	SNARE interactions in vesicular transport (KEGG)
Ubiquitin mediated proteolysis (KEGG)	Steroid hormone biosynthesis (KEGG)
Valine, leucine and isoleucine biosynthesis (KEGG)	Vasopressin−regulated water reabsorption (KEGG)
{CDC2,351} (Static Module)	{C5,29} (Static Module)
{EPRS,15} (Static Module)	{FCGR2B,50} (Static Module)
{EXOSC10,15} (Static Module)	{HLA−A,53} (Static Module)
{PAX6,19} (Static Module)	{RXRA,51} (Static Module)
{PCNA,34} (Static Module)
{POLR2A,195} (Static Module)
{POLR2H,109} (Static Module)
{RAN,17} (Static Module)
{SUMO1,12} (Static Module)
