# Supplementary material for: Pathprinting: An integrative approach to understand the functional basis of disease
Source: Genome Med. 2013 Jul 26;5(7):68. doi: 10.1186/gm472 (PMC3971351; doi:10.1186/gm472)
Supplement: Additional file 9 — Table listing the pluripotent seed arrays and top arrays matching the pluripotent consensus pathprint. [file gm472-S9.XLS]

## Sheet: Additional data file 5
Additional Data File 9: ES seed arrays and top arrays matching the ES consensus pathprint
GSM	GSE	GPL	Title	Dist. from ES signature
GSM130365	GSE5583	GPL81	wild_type_embryonic_stem cells_biological_rep1	SEED ARRAY
GSM130366	GSE5583	GPL81	wild_type_embryonic_stem cells_biological_rep2	SEED ARRAY
GSM130367	GSE5583	GPL81	wild_type_embryonic_stem cells_biological_rep3	SEED ARRAY
GSM176743	GSE7332	GPL96	Undifferentiated hESC (hESC_UNDIFF1)	SEED ARRAY
GSM176747	GSE7332	GPL96	Undifferentiated human embryonic stem cells (hESC_UNDIFF2)	SEED ARRAY
GSM176752	GSE7332	GPL96	Undifferentiated human embryonic stem cells (hESC_UNDIFF3)	SEED ARRAY
GSM194307	GSE7896	GPL570	Sheff 4 hesc replicate 1	SEED ARRAY
GSM194308	GSE7896	GPL570	Sheff 4 hesc replicate 2	SEED ARRAY
GSM194309	GSE7896	GPL570	Sheff 4 hesc replicate 3	SEED ARRAY
GSM194313	GSE7896	GPL570	Sheff 4 hesc grown upon Matrigel replicate 2	SEED ARRAY
GSM194314	GSE7896	GPL570	Sheff 4 hesc grown upon Matrigel replicate 3	SEED ARRAY
GSM234772	GSE9244	GPL1261	Mouse_WT_ES_clone 1	SEED ARRAY
GSM234773	GSE9244	GPL1261	Mouse_WT_ES_clone 2	SEED ARRAY
GSM248200	GSE9832	GPL570	H1-OGN hES cells	SEED ARRAY
GSM249025	GSE9865	GPL570	Human Embryonic Stem Cells passage 49 HSF1	SEED ARRAY
GSM249282	GSE9865	GPL570	Human embryonic stem cell line H9	SEED ARRAY
GSM262936	GSE10404	GPL339	R1-U1, chip MOE430A	SEED ARRAY
GSM262938	GSE10404	GPL339	R1-U2, chip MOE430A	SEED ARRAY
GSM262940	GSE10404	GPL339	R1-U3, chip MOE430A	SEED ARRAY
GSM282009	GSE11350	GPL570	Generation of pluripotent stem cells from adult human testis_ES1	SEED ARRAY
GSM282010	GSE11350	GPL570	Generation of pluripotent stem cells from adult human testis_ES2	SEED ARRAY
GSM282011	GSE11350	GPL570	Generation of pluripotent stem cells from adult human testis_ES3	SEED ARRAY
GSM287676	GSE11398	GPL81	Wildtype FVB/N Embryonic Stem Cells, replicate 1	SEED ARRAY
GSM287677	GSE11398	GPL81	Wildtype FVB/N Embryonic Stem Cells, replicate 2	SEED ARRAY
GSM287678	GSE11398	GPL81	Wildtype FVB/N Embryonic Stem Cells, replicate 3	SEED ARRAY
GSM310860	GSE12390	GPL570	HUES 8 p 30 sample 1	SEED ARRAY
GSM310861	GSE12390	GPL570	HUES 8 p 30 sample 2	SEED ARRAY
GSM310862	GSE12390	GPL570	HUES 8 p 30 sample 3	SEED ARRAY
GSM315621	GSE12583	GPL570	Human ES2 cell line	SEED ARRAY
GSM315622	GSE12583	GPL570	Human ES4 cell line	SEED ARRAY
GSM347150	GSE13805	GPL1261	Wild type mouse embryonic stem cell, biological rep1	SEED ARRAY
GSM347151	GSE13805	GPL1261	Wild type mouse embryonic stem cell, biological rep2	SEED ARRAY
GSM347921	GSE13828	GPL570	H1L ESC	SEED ARRAY
GSM347922	GSE13828	GPL570	H7 ESC	SEED ARRAY
GSM347923	GSE13828	GPL570	H9 ESC	SEED ARRAY
GSM347924	GSE13828	GPL570	H13B ESC	SEED ARRAY
GSM347925	GSE13828	GPL570	H14A ESC	SEED ARRAY
GSM367061	GSE14711	GPL570	hES BG01	SEED ARRAY
GSM367062	GSE14711	GPL570	hES H9	SEED ARRAY
GSM378811	GSE15148	GPL570	H1L ESC (set of 16)	SEED ARRAY
GSM378812	GSE15148	GPL570	H7 ESC (set of 16)	SEED ARRAY
GSM378813	GSE15148	GPL570	H9 ESC (set of 16)	SEED ARRAY
GSM378814	GSE15148	GPL570	H13B ESC (set of 16)	SEED ARRAY
GSM378815	GSE15148	GPL570	H14A ESC (set of 16)	SEED ARRAY
GSM378816	GSE15148	GPL570	H1L ESC (set of 12)	SEED ARRAY
GSM378817	GSE15148	GPL570	H7 ESC (set of 12)	SEED ARRAY
GSM378818	GSE15148	GPL570	H9 ESC (set of 12)	SEED ARRAY
GSM378819	GSE15148	GPL570	H13B ESC (set of 12)	SEED ARRAY
GSM378820	GSE15148	GPL570	H14A ESC (set of 12)	SEED ARRAY
GSM402708	GSE16093	GPL570	H9 Human Embryonic Stem Cell	SEED ARRAY
GSM423940	GSE16910	GPL570	Human embryonic stem cells, hES-T3, grown on MEF feeder, biological rep1	SEED ARRAY
GSM423941	GSE16910	GPL570	Human embryonic stem cells, hES-T3, grown on MEF feeder, biological rep2	SEED ARRAY
GSM423942	GSE16910	GPL570	Human embryonic stem cells, hES-T3, grown on feeder-free Matrigel in MEF-conditioned medium, biological rep1	SEED ARRAY
GSM423943	GSE16910	GPL570	Human embryonic stem cells, hES-T3, grown on feeder-free Matrigel in MEF-conditioned medium, biological rep2	SEED ARRAY
GSM449729	GSE16654	GPL570	mRNA_human ES cell line	SEED ARRAY
GSM462819	GSE18618	GPL570	HUES6 ES_1	SEED ARRAY
GSM462820	GSE18618	GPL570	HUES6 ES_2	SEED ARRAY
GSM462821	GSE18618	GPL570	HUES6 ES_3	SEED ARRAY
GSM482072	GSE18618	GPL570	Cythera ES 1	SEED ARRAY
GSM482073	GSE18618	GPL570	Cythera ES 2	SEED ARRAY
GSM482074	GSE18618	GPL570	Cythera ES 3	SEED ARRAY
GSM526319	GSE21054	GPL1261	WT cell, biological replicate 1	SEED ARRAY
GSM526320	GSE21054	GPL1261	WT cell, biological replicate 2	SEED ARRAY
GSM530601	GSE21222	GPL570	WIBR3 hESC (5%pO2)	SEED ARRAY
GSM530602	GSE21222	GPL570	BGO1 hESC	SEED ARRAY
GSM530603	GSE21222	GPL570	WIBR2 hESC	SEED ARRAY
GSM530604	GSE21222	GPL570	WIBR3	SEED ARRAY
GSM530605	GSE21222	GPL570	BGO1-Nanog transgenic hESC line	SEED ARRAY
GSM530606	GSE21222	GPL570	WIBR1 hESC	SEED ARRAY
GSM530607	GSE21222	GPL570	BGO1 hESC (mTESR)	SEED ARRAY
GSM530611	GSE21222	GPL570	WIBR3 hESC	SEED ARRAY
GSM553711	GSE22246	GPL570	Human ES cell line HSF1	SEED ARRAY
GSM553712	GSE22246	GPL570	Human ES cell line H9	SEED ARRAY
GSM553713	GSE22246	GPL570	Human ES cell line H1	SEED ARRAY
GSM556994	GSE22392	GPL570	human ES cell line (Hsf1 p51)	SEED ARRAY
GSM556995	GSE22392	GPL570	human ES cell line (H1 p56)	SEED ARRAY
GSM574061	GSE22499	GPL570	hES_BG01_rep1_081006_9	SEED ARRAY
GSM574062	GSE22499	GPL570	hES_BG01_rep2_081006_10	SEED ARRAY
GSM574063	GSE22499	GPL570	hES_BG01_rep3_081006_13	SEED ARRAY
GSM574064	GSE22499	GPL570	hES_BG01_rep4_081006_14	SEED ARRAY
GSM574065	GSE22499	GPL570	hES_BG01_rep5_120208_1	SEED ARRAY
GSM574066	GSE22499	GPL570	hES_BG03_rep1_090811_5	SEED ARRAY
GSM574067	GSE22499	GPL570	hES_BG03_rep2_090811_6	SEED ARRAY
GSM574068	GSE22499	GPL570	hES_H9_rep1_081006_15	SEED ARRAY
GSM574069	GSE22499	GPL570	hES_H9_rep2_120208_15	SEED ARRAY
GSM574070	GSE22499	GPL570	hES_WIBR1_rep1_090811_7	SEED ARRAY
GSM574071	GSE22499	GPL570	hES_WIBR1_rep2_090811_11	SEED ARRAY
GSM574072	GSE22499	GPL570	hES_WIBR2_rep1_090811_8	SEED ARRAY
GSM574073	GSE22499	GPL570	hES_WIBR2_rep2_090811_12	SEED ARRAY
GSM574074	GSE22499	GPL570	hES_WIBR3_rep1_090811_1	SEED ARRAY
GSM574075	GSE22499	GPL570	hES_WIBR3_rep2_090811_2	SEED ARRAY
GSM574076	GSE22499	GPL570	hES_WIBR7_rep1_090811_3	SEED ARRAY
GSM574077	GSE22499	GPL570	hES_WIBR7_rep2_090811_4	SEED ARRAY
GSM579898	GSE23583	GPL570	H1_ES-1	SEED ARRAY
GSM579899	GSE23583	GPL570	H1_ES-2	SEED ARRAY
GSM579900	GSE23583	GPL570	H1_OGNES_IH	SEED ARRAY
GSM579901	GSE23583	GPL570	H9_ES-1	SEED ARRAY
GSM579902	GSE23583	GPL570	H9_ES-2	SEED ARRAY
GSM64922	GSE2972	GPL339	R1 ES 0h 1, chip MOE430A	SEED ARRAY
GSM64924	GSE2972	GPL339	R1 ES 0h 2, chip MOE430A	SEED ARRAY
GSM64926	GSE2972	GPL339	R1 ES 0h 3, chip MOE430A	SEED ARRAY
GSM72622	GSE3223	GPL339	J1-U1, chip MOE430A	SEED ARRAY
GSM72624	GSE3223	GPL339	J1-U2, chip MOE430A	SEED ARRAY
GSM72626	GSE3223	GPL339	J1-U3, chip MOE430A	SEED ARRAY
GSM72802	GSE3231	GPL339	CPGSC#20, chip MOE430A	SEED ARRAY
GSM72804	GSE3231	GPL339	CPGSC#21, chip MOE430A	SEED ARRAY
GSM72806	GSE3231	GPL339	CPGSC#22, chip MOE430A	SEED ARRAY
GSM86112	GSE3749	GPL339	J1 ES 0 hr 1, chip MOE430A	SEED ARRAY
GSM86114	GSE3749	GPL339	J1 ES 0 hr 2, chip MOE430A	SEED ARRAY
GSM86116	GSE3749	GPL339	J1 ES 0 hr 3, chip MOE430A	SEED ARRAY
GSM86475	GSE3766	GPL81	RIES, chip MG_U74Av2	SEED ARRAY
GSM86478	GSE3766	GPL81	R1ES n+1, chip MG_U74Av2	SEED ARRAY
GSM86498	GSE3768	GPL81	R1 aggregation, chip MG_U74Av2	SEED ARRAY
GSM86499	GSE3768	GPL81	R1 suspension, chip MG_U74Av2	SEED ARRAY
GSM86501	GSE3768	GPL81	R1 gelatin, chip MG_U74Av2	SEED ARRAY
GSM86589	GSE3774	GPL339	6999A, chip MOE430A	SEED ARRAY
GSM86591	GSE3774	GPL339	6999B, chip MOE430A	SEED ARRAY
GSM86593	GSE3774	GPL339	6999C, chip MOE430A	SEED ARRAY
GSM87275	GSE3794	GPL96	I-6/SSEA+ 1, chip HG-U133A	SEED ARRAY
GSM87277	GSE3794	GPL96	I-6/SSEA+ 2, chip HG-U133A	SEED ARRAY
GSM87279	GSE3794	GPL96	I-6/SSEA+ 3, chip HG-U133A	SEED ARRAY
GSM93582	GSE4087	GPL339	C2-E1, chip MOE430A	SEED ARRAY
GSM93584	GSE4087	GPL339	C2-E2, chip MOE430A	SEED ARRAY
GSM93586	GSE4087	GPL339	C2-E3, chip MOE430A	SEED ARRAY
GSM93598	GSE4087	GPL339	D4-E1, chip MOE430A	SEED ARRAY
GSM93600	GSE4087	GPL339	D4-E2, chip MOE430A	SEED ARRAY
GSM93602	GSE4087	GPL339	D4-E3, chip MOE430A	SEED ARRAY
GSM251577	GSE9940	GPL570	Embryonic Stem Cells, Cell line: H9 derived d6 EBs pool #3_e1_le1	0
GSM367061	GSE14711	GPL570	hES BG01	0
GSM367062	GSE14711	GPL570	hES H9	0
GSM367240	GSE14711	GPL570	iPS PDB 1lox-17Puro-10	0
GSM367241	GSE14711	GPL570	iPS PDB 1lox-21Puro-20	0
GSM367242	GSE14711	GPL570	iPS PDB 1lox-21Puro-26	0
GSM367244	GSE14711	GPL570	iPS PDB 2lox-22	0
GSM367245	GSE14711	GPL570	iPS PDB 2lox-21	0
GSM367258	GSE14711	GPL570	iPS PDB 2lox-17	0
GSM530605	GSE21222	GPL570	BGO1-Nanog transgenic hESC line	0
GSM530607	GSE21222	GPL570	BGO1 hESC (mTESR)	0
GSM553712	GSE22246	GPL570	Human ES cell line H9	0
GSM574064	GSE22499	GPL570	hES_BG01_rep4_081006_14	0
GSM574065	GSE22499	GPL570	hES_BG01_rep5_120208_1	0
GSM574069	GSE22499	GPL570	hES_H9_rep2_120208_15	0
GSM574071	GSE22499	GPL570	hES_WIBR1_rep2_090811_11	0
GSM574072	GSE22499	GPL570	hES_WIBR2_rep1_090811_8	0
GSM574075	GSE22499	GPL570	hES_WIBR3_rep2_090811_2	0
GSM574080	GSE22499	GPL570	hiPS_A1_rep1_081006_1	0
GSM574083	GSE22499	GPL570	hiPS_A6_rep2_081006_4	0
GSM574084	GSE22499	GPL570	hiPS_C1_rep1_081006_11	0
GSM574085	GSE22499	GPL570	hiPS_C1_rep2_081006_12	0
GSM574086	GSE22499	GPL570	hiPS_PDB1lox_17puro_10_rep1_120208_9	0
GSM574090	GSE22499	GPL570	hiPS_PDB1lox_21puro_20_rep1_120208_11	0
GSM574091	GSE22499	GPL570	hiPS_PDB1lox_21puro_26_rep1_120208_12	0
GSM574096	GSE22499	GPL570	hiPS_PDB2lox_21_rep1_120208_23	0
GSM574097	GSE22499	GPL570	hiPS_PDB2lox_21_rep2_090811_10	0
GSM574098	GSE22499	GPL570	hiPS_PDB2lox_22_rep1_120208_25	0
GSM574099	GSE22499	GPL570	hiPS_PDB2lox_5_rep1_120208_19	0
GSM172876	GSE7179	GPL570	hES_VUB01_3	0.00347222
GSM191032	GSE7879	GPL570	hES_VUB01_3	0.00347222
GSM213222	GSE8590	GPL570	hES_VUB01_3	0.00347222
GSM249025	GSE9865	GPL570	Human Embryonic Stem Cells passage 49 HSF1	0.00347222
GSM251564	GSE9940	GPL570	Embryonic Stem Cells, Cell line: H9 derived d6 EBs pool #1_e1_le1	0.00347222
GSM251570	GSE9940	GPL570	Embryonic Stem Cells, Cell line: H9 hES cell RNA pool#2_e1_le1	0.00347222
GSM251572	GSE9940	GPL570	Embryonic Stem Cells, Cell line: H9 derived d6 EBs pool#2_e1_le1	0.00347222
GSM482074	GSE18618	GPL570	Cythera ES 3	0.00347222
GSM530602	GSE21222	GPL570	BGO1 hESC	0.00347222
GSM551195	GSE22167	GPL570	PB34_iPS1_2	0.00347222
GSM551198	GSE22167	GPL570	PBMC(GH)_iPS1_1	0.00347222
GSM551199	GSE22167	GPL570	PBMC(GH)_iPS1_2	0.00347222
GSM553713	GSE22246	GPL570	Human ES cell line H1	0.00347222
GSM553717	GSE22246	GPL570	Reprogrammed iPSC line hiPSC 3975	0.00347222
GSM556994	GSE22392	GPL570	human ES cell line (Hsf1 p51)	0.00347222
GSM561929	GSE22651	GPL6947	HES-2_B	0.00347222
GSM574063	GSE22499	GPL570	hES_BG01_rep3_081006_13	0.00347222
GSM574066	GSE22499	GPL570	hES_BG03_rep1_090811_5	0.00347222
GSM574068	GSE22499	GPL570	hES_H9_rep1_081006_15	0.00347222
GSM574070	GSE22499	GPL570	hES_WIBR1_rep1_090811_7	0.00347222
GSM574074	GSE22499	GPL570	hES_WIBR3_rep1_090811_1	0.00347222
GSM574078	GSE22499	GPL570	hiPS_4_rep1_081006_5	0.00347222
GSM574079	GSE22499	GPL570	hiPS_4_rep2_081006_6	0.00347222
GSM574081	GSE22499	GPL570	hiPS_A1_rep2_081006_2	0.00347222
GSM574082	GSE22499	GPL570	hiPS_A6_rep1_081006_3	0.00347222
GSM574089	GSE22499	GPL570	hiPS_PDB1lox_17puro_5_rep2_090811_13	0.00347222
GSM574093	GSE22499	GPL570	hiPS_PDB1lox_21puro_28_rep1_120208_13	0.00347222
GSM574095	GSE22499	GPL570	hiPS_PDB2lox_17_rep2_090811_9	0.00347222
GSM579899	GSE23583	GPL570	H1_ES-2	0.00347222
GSM674581	GSE27280	GPL570	PomD-iPSC B03	0.00347222
GSM674582	GSE27280	GPL570	PomD-iPSC A25	0.00347222
GSM172874	GSE7179	GPL570	hES_VUB01_1	0.00694444
GSM172875	GSE7179	GPL570	hES_VUB01_2	0.00694444
GSM191030	GSE7879	GPL570	hES_VUB01_1	0.00694444
GSM191031	GSE7879	GPL570	hES_VUB01_2	0.00694444
GSM194308	GSE7896	GPL570	Sheff 4 hesc replicate 2	0.00694444
GSM213220	GSE8590	GPL570	hES_VUB01_1	0.00694444
GSM213221	GSE8590	GPL570	hES_VUB01_2	0.00694444
GSM251079	GSE9921	GPL570	UD-Undifferentiated	0.00694444
GSM251563	GSE9940	GPL570	Embryonic Stem Cells, Cell line: Trizol with RNeasy_le1	0.00694444
GSM367219	GSE14711	GPL570	iPS PDB 1lox-17Puro-5	0.00694444
GSM367243	GSE14711	GPL570	iPS PDB 2lox-5	0.00694444
GSM372157	GSE14897	GPL570	iPS_undifferentiated_1	0.00694444
GSM462819	GSE18618	GPL570	HUES6 ES_1	0.00694444
GSM462820	GSE18618	GPL570	HUES6 ES_2	0.00694444
GSM551192	GSE22167	GPL570	dH1F_iPS_1	0.00694444
GSM551193	GSE22167	GPL570	dH1F_iPS_2	0.00694444
GSM551196	GSE22167	GPL570	PB34_iPS2_1	0.00694444
GSM551197	GSE22167	GPL570	PB34_iPS2_2	0.00694444
GSM551200	GSE22167	GPL570	H1_ES_1	0.00694444
GSM551201	GSE22167	GPL570	H1_ES_2	0.00694444
GSM551202	GSE22167	GPL570	H9_ES_1	0.00694444
GSM551203	GSE22167	GPL570	H9_ES_2	0.00694444
GSM561928	GSE22651	GPL6947	HES-2_A	0.00694444
GSM561949	GSE22651	GPL6947	Mel1_P51	0.00694444
GSM561950	GSE22651	GPL6947	Mel1_P52	0.00694444
GSM574067	GSE22499	GPL570	hES_BG03_rep2_090811_6	0.00694444
GSM574073	GSE22499	GPL570	hES_WIBR2_rep2_090811_12	0.00694444
GSM574087	GSE22499	GPL570	hiPS_PDB1lox_17puro_33_rep1_120208_10	0.00694444
GSM574088	GSE22499	GPL570	hiPS_PDB1lox_17puro_5_rep1_120208_8	0.00694444
GSM574092	GSE22499	GPL570	hiPS_PDB1lox_21puro_26_rep2_090811_14	0.00694444
GSM574094	GSE22499	GPL570	hiPS_PDB2lox_17_rep1_120208_5	0.00694444
GSM579901	GSE23583	GPL570	H9_ES-1	0.00694444
GSM579902	GSE23583	GPL570	H9_ES-2	0.00694444
GSM612331	GSE24901	GPL6947	Thal1.52-38_Ery_A	0.00694444
GSM612332	GSE24901	GPL6947	Thal1.52-38_Ery_A2	0.00694444
GSM612333	GSE24901	GPL6947	Thal2.1-67_A	0.00694444
GSM616247	GSE25090	GPL570	hES_03 cells	0.00694444
GSM674604	GSE27280	GPL570	HESC2	0.00694444
GSM172579	GSE7234	GPL570	human embryonic stem cells 1	0.0104167
GSM194312	GSE7896	GPL570	Sheff 4 hesc S1P treated replicate 3	0.0104167
GSM272921	GSE10809	GPL570	CA2 NoCre Sox17E	0.0104167
GSM333377	GSE13201	GPL6102	p6_rep3	0.0104167
GSM372150	GSE14897	GPL570	H9_undifferentiated_1	0.0104167
GSM402717	GSE16093	GPL570	Human Induced Pluripotent Stem Cells by Direct Delivery of Reprogramming Proteins (Line 1)	0.0104167
GSM424772	GSE16963	GPL570	iPS cell line of HDF cl.1	0.0104167
GSM424779	GSE16963	GPL570	iPS cell line of Human Third Molars 101-cl.8	0.0104167
GSM438023	GSE17579	GPL6947	hESC_undiff_rep2	0.0104167
GSM438034	GSE17579	GPL6947	hiPSC_undiff_rep3	0.0104167
GSM462813	GSE18618	GPL570	iPS Clone 1_1	0.0104167
GSM462818	GSE18618	GPL570	iPS Clone 2_3	0.0104167
GSM462821	GSE18618	GPL570	HUES6 ES_3	0.0104167
GSM482072	GSE18618	GPL570	Cythera ES 1	0.0104167
GSM482073	GSE18618	GPL570	Cythera ES 2	0.0104167
GSM553711	GSE22246	GPL570	Human ES cell line HSF1	0.0104167
GSM553714	GSE22246	GPL570	Reprogrammed iPSC line hiPSC line 1	0.0104167
GSM574062	GSE22499	GPL570	hES_BG01_rep2_081006_10	0.0104167
GSM574076	GSE22499	GPL570	hES_WIBR7_rep1_090811_3	0.0104167
GSM579898	GSE23583	GPL570	H1_ES-1	0.0104167
GSM579908	GSE23583	GPL570	BJ_RiPS_1.2	0.0104167
GSM579911	GSE23583	GPL570	CF_RiPS_1.3	0.0104167
GSM579914	GSE23583	GPL570	MRC5_RiPS_1.9	0.0104167
GSM590392	GSE23968	GPL570	BG01 ESCs - gene expression	0.0104167
GSM590423	GSE23973	GPL570	ctrl siRNA1 - gene expression, replicate 1	0.0104167
GSM590426	GSE23973	GPL570	lincRNA-ST8SIA3 siRNA4 - gene expression, replicate 1	0.0104167
GSM590427	GSE23973	GPL570	lincRNA-ST8SIA3 siRNA4 - gene expression, replicate 2	0.0104167
GSM612317	GSE24901	GPL6947	Thal1.52_Ery	0.0104167
GSM615030	GSE25046	GPL6947	ES_3 [mRNA]	0.0104167
GSM619456	GSE25218	GPL6883	hiPSC-O duplicate1	0.0104167
GSM619458	GSE25218	GPL6883	HUES9 duplicate1	0.0104167
GSM649332	GSE26453	GPL570	ESIMR90, biological rep1	0.0104167
GSM649333	GSE26453	GPL570	ESIMR90, biological rep2	0.0104167
GSM674580	GSE27280	GPL570	PomD-iPSC A17	0.0104167
GSM674603	GSE27280	GPL570	HESC1	0.0104167
GSM687187	GSE27834	GPL6104	HUES6 hESCs biological rep 1-1 [mRNA]	0.0104167
GSM687188	GSE27834	GPL6104	I4 hESCs biological rep 1-1 [mRNA]	0.0104167
GSM687189	GSE27834	GPL6104	I6 hESCs biological rep 1-1 [mRNA]	0.0104167
GSM687193	GSE27834	GPL6104	I6 hESCs biological rep 1-2 [mRNA]	0.0104167
GSM172869	GSE7178	GPL570	NPC_SA01_2	0.0138889
GSM172878	GSE7179	GPL570	hES_SA01_2	0.0138889
GSM172879	GSE7179	GPL570	hES_SA01_3	0.0138889
GSM172882	GSE7179	GPL570	hES_VUB03_DM1_3	0.0138889
GSM191034	GSE7879	GPL570	hES_SA01_2	0.0138889
GSM191035	GSE7879	GPL570	hES_SA01_3	0.0138889
GSM194307	GSE7896	GPL570	Sheff 4 hesc replicate 1	0.0138889
GSM194309	GSE7896	GPL570	Sheff 4 hesc replicate 3	0.0138889
GSM213224	GSE8590	GPL570	hES_SA01_2	0.0138889
GSM213225	GSE8590	GPL570	hES_SA01_3	0.0138889
GSM213230	GSE8590	GPL570	NPC_SA01_2	0.0138889
GSM245339	GSE9709	GPL570	Human induced pluripotent stem cell clone 1-8 cultured in mTeSR1 on Matrigel (2)	0.0138889
GSM248213	GSE9832	GPL570	BJ1 fibroblast_47	0.0138889
GSM251562	GSE9940	GPL570	Embryonic Stem Cells, Cell line: H9 hES cell derived d10 primitive neural epithelial pool #1_e1_le1	0.0138889
GSM282009	GSE11350	GPL570	Generation of pluripotent stem cells from adult human testis_ES1	0.0138889
GSM282010	GSE11350	GPL570	Generation of pluripotent stem cells from adult human testis_ES2	0.0138889
GSM282011	GSE11350	GPL570	Generation of pluripotent stem cells from adult human testis_ES3	0.0138889
GSM333373	GSE13201	GPL6102	p6_rep2	0.0138889
GSM333378	GSE13201	GPL6102	p7_rep3	0.0138889
GSM334747	GSE13261	GPL6102	CD30V_rep3	0.0138889
GSM347924	GSE13828	GPL570	H13B ESC	0.0138889
GSM349631	GSE13877	GPL6102	H9.mTESR_p7_rep2	0.0138889
GSM380012	GSE15220	GPL570	Testicular_cancer_cell_line_rep_1	0.0138889
GSM380431	GSE15220	GPL570	Testicular_cancer_cell_line_rep_2	0.0138889
GSM380432	GSE15220	GPL570	Testicular_cancer_cell_line_rep_3	0.0138889
GSM424773	GSE16963	GPL570	iPS cell line of HDF cl.8	0.0138889
GSM424776	GSE16963	GPL570	iPS cell line of Human Third Molars 15-cl.58	0.0138889
GSM426532	GSE17043	GPL6947	H9_1	0.0138889
GSM438022	GSE17579	GPL6947	hiPSC_undiff_rep1	0.0138889
GSM462814	GSE18618	GPL570	iPS Clone 1_2	0.0138889
GSM515697	GSE20532	GPL6883	H9 hESC rep1	0.0138889
GSM530601	GSE21222	GPL570	WIBR3 hESC (5%pO2)	0.0138889
GSM540717	GSE21668	GPL570	Undifferentiated embryonic stem cells, H9, 1	0.0138889
GSM551194	GSE22167	GPL570	PB34_iPS1_1	0.0138889
GSM561921	GSE22651	GPL6947	Gottesfeld_4078.1B3_2	0.0138889
GSM561924	GSE22651	GPL6947	H9_A1	0.0138889
GSM561925	GSE22651	GPL6947	H9_A2	0.0138889
GSM561953	GSE22651	GPL6947	MR90C2P27	0.0138889
GSM563506	GSE22792	GPL6947	OSKC+NFRKB hiPSC_rep1	0.0138889
GSM563512	GSE22792	GPL6947	H9 hESCs_rep1	0.0138889
GSM574077	GSE22499	GPL570	hES_WIBR7_rep2_090811_4	0.0138889
GSM579909	GSE23583	GPL570	BJ_RiPS_1.3	0.0138889
GSM579910	GSE23583	GPL570	CF_RiPS_1.2	0.0138889
GSM579912	GSE23583	GPL570	CF_RiPS_1.4	0.0138889
GSM579913	GSE23583	GPL570	MRC5_RiPS_1.8	0.0138889
GSM579915	GSE23583	GPL570	MRC5_RiPS_1.11	0.0138889
GSM590391	GSE23968	GPL570	H9 ESCs - gene expression	0.0138889
GSM590397	GSE23968	GPL570	MSC-derived iPSC line 1 - gene expression	0.0138889
GSM590424	GSE23973	GPL570	ctrl siRNA1 - gene expression, replicate 2	0.0138889
GSM590425	GSE23973	GPL570	ctrl siRNA1 - gene expression, replicate 3	0.0138889
GSM612323	GSE24901	GPL6947	Thal1.52-17_A	0.0138889
GSM612328	GSE24901	GPL6947	Thal1.52-38_A	0.0138889
GSM612335	GSE24901	GPL6947	Thal2.1-67_Ery_A	0.0138889
GSM612336	GSE24901	GPL6947	Thal2.1-67_Ery_B	0.0138889
GSM615028	GSE25046	GPL6947	ES_1 [mRNA]	0.0138889
GSM615029	GSE25046	GPL6947	ES_2 [mRNA]	0.0138889
GSM615031	GSE25046	GPL6947	ES_4 [mRNA]	0.0138889
GSM619457	GSE25218	GPL6883	hiPSC-O duplicate2	0.0138889
GSM64928	GSE2972	GPL339	R1 EB 6h 1, chip MOE430A	0.0138889
GSM649334	GSE26453	GPL570	HES-3, biological rep1	0.0138889
GSM656433	GSE26672	GPL570	BM1i	0.0138889
GSM656434	GSE26672	GPL570	BM1L	0.0138889
GSM656436	GSE26672	GPL570	BM9	0.0138889
GSM674579	GSE27280	GPL570	PomD-iPSC A10	0.0138889
GSM687186	GSE27834	GPL6104	H9 hESCs biological rep 1-1 [mRNA]	0.0138889
GSM687190	GSE27834	GPL6104	H9 hESCs biological rep 1-2 [mRNA]	0.0138889
GSM687195	GSE27834	GPL6104	H9 hESCs biological rep 3 [mRNA]	0.0138889
GSM687196	GSE27834	GPL6104	I4 hESCs biological rep 2 [mRNA]	0.0138889
GSM687199	GSE27834	GPL6104	I6 hESCs biological rep 3 [mRNA]	0.0138889
GSM86122	GSE3749	GPL339	J1 EB 6 hr 3, chip MOE430A	0.0138889
GSM86589	GSE3774	GPL339	6999A, chip MOE430A	0.0138889
GSM86599	GSE3774	GPL339	6473C, chip MOE430A	0.0138889
GSM105616	GSE4679	GPL339	d0 RA treatment MOE430A	0.0173611
GSM151739	GSE6561	GPL570	H14.s3 hsr negative rep 1	0.0173611
GSM172580	GSE7234	GPL570	human embryonic stem cells 2	0.0173611
GSM172581	GSE7234	GPL570	human embryonic stem cells 3	0.0173611
GSM172877	GSE7179	GPL570	hES_SA01_1	0.0173611
GSM172880	GSE7179	GPL570	hES_VUB03_DM1_1	0.0173611
GSM172881	GSE7179	GPL570	hES_VUB03_DM1_2	0.0173611
GSM191033	GSE7879	GPL570	hES_SA01_1	0.0173611
GSM213223	GSE8590	GPL570	hES_SA01_1	0.0173611
GSM241165	GSE9510	GPL570	H1 hESC_4% O2 rep2	0.0173611
GSM241166	GSE9510	GPL570	H1 hESC_20% O2 rep2	0.0173611
GSM248215	GSE9832	GPL570	BJ1-iPS1 iPS cells	0.0173611
GSM251575	GSE9940	GPL570	Embryonic Stem Cells, Cell line: H9 hES cell derived d17 definitive neural epithelial treated with FGF2 pool #2_e1_le1	0.0173611
GSM272917	GSE10809	GPL570	CA1 NoCre Sox7I	0.0173611
GSM272919	GSE10809	GPL570	CA2 NoCre Sox17D	0.0173611
GSM310850	GSE12390	GPL570	BJ hIPS #8p10 sample 3	0.0173611
GSM333369	GSE13201	GPL6102	p6_rep1	0.0173611
GSM333372	GSE13201	GPL6102	p5_rep2	0.0173611
GSM333374	GSE13201	GPL6102	p7_rep2	0.0173611
GSM334742	GSE13261	GPL6102	GFP_rep1	0.0173611
GSM334743	GSE13261	GPL6102	CD30V_rep1	0.0173611
GSM334745	GSE13261	GPL6102	CD30V_rep2	0.0173611
GSM347916	GSE13828	GPL570	iPS SMA 3.5	0.0173611
GSM347925	GSE13828	GPL570	H14A ESC	0.0173611
GSM349627	GSE13877	GPL6102	H9.mTESR_p7_rep1	0.0173611
GSM349630	GSE13877	GPL6102	H9.mTESR_p6_rep2	0.0173611
GSM378814	GSE15148	GPL570	H13B ESC (set of 16)	0.0173611
GSM385560	GSE15355	GPL6883	H9 hESC, rep1	0.0173611
GSM402708	GSE16093	GPL570	H9 Human Embryonic Stem Cell	0.0173611
GSM402752	GSE16093	GPL570	Human Induced Pluripotent Stem Cells by Direct Delivery of Reprogramming Proteins (Line 2)	0.0173611
GSM424775	GSE16963	GPL570	iPS cell line of Human Third Molars 15-cl.39	0.0173611
GSM426533	GSE17043	GPL6947	H9_2	0.0173611
GSM438030	GSE17579	GPL6947	hESC_undiff_rep3	0.0173611
GSM462816	GSE18618	GPL570	iPS Clone 2_1	0.0173611
GSM462817	GSE18618	GPL570	iPS Clone 2_2	0.0173611
GSM517024	GSE20573	GPL6102	D7C	0.0173611
GSM530603	GSE21222	GPL570	WIBR2 hESC	0.0173611
GSM561910	GSE22651	GPL6947	BG03_A	0.0173611
GSM561916	GSE22651	GPL6947	Gottesfeld_3816.5_1	0.0173611
GSM561920	GSE22651	GPL6947	Gottesfeld_4078.1B3_1	0.0173611
GSM561931	GSE22651	GPL6947	hFib2-Ips5_B	0.0173611
GSM561951	GSE22651	GPL6947	Miz4_A	0.0173611
GSM561952	GSE22651	GPL6947	Miz4_B	0.0173611
GSM561954	GSE22651	GPL6947	MR90C2P28	0.0173611
GSM563508	GSE22792	GPL6947	OSKC+PRDM14 hiPSC_rep1	0.0173611
GSM563513	GSE22792	GPL6947	H9 hESCs_rep2	0.0173611
GSM574061	GSE22499	GPL570	hES_BG01_rep1_081006_9	0.0173611
GSM579890	GSE23583	GPL570	BJ_iPS_IH	0.0173611
GSM579907	GSE23583	GPL570	BJ_RiPS_1.1	0.0173611
GSM590395	GSE23968	GPL570	MRC5-derived iPSC line 20 - gene expression	0.0173611
GSM590428	GSE23973	GPL570	lincRNA-ST8SIA3 siRNA1 - gene expression, replicate 1	0.0173611
GSM590429	GSE23973	GPL570	lincRNA-ST8SIA3 siRNA1 - gene expression, replicate 2	0.0173611
GSM612324	GSE24901	GPL6947	Thal1.52-17_B	0.0173611
GSM612326	GSE24901	GPL6947	Thal1.52-17_Ery_A	0.0173611
GSM612340	GSE24901	GPL6947	Thal5.10_Post_A	0.0173611
GSM646159	GSE26312	GPL570	H1-r1	0.0173611
GSM646160	GSE26312	GPL570	H1-r2	0.0173611
GSM656438	GSE26672	GPL570	CB6	0.0173611
GSM656448	GSE26672	GPL570	H13B_ESC	0.0173611
GSM661349	GSE26862	GPL570	hESC, biological rep1	0.0173611
GSM687191	GSE27834	GPL6104	HUES6 hESCs biological rep 1-2 [mRNA]	0.0173611
GSM687192	GSE27834	GPL6104	I4 hESCs biological rep 1-2 [mRNA]	0.0173611
GSM72802	GSE3231	GPL339	CPGSC#20, chip MOE430A	0.0173611
GSM86116	GSE3749	GPL339	J1 ES 0 hr 3, chip MOE430A	0.0173611
GSM86296	GSE3749	GPL339	J1 EB 18h 1, chip MOE430A	0.0173611
GSM172872	GSE7178	GPL570	NPC_VUB03_DM1_2	0.0208333
GSM248216	GSE9709	GPL570	Human induced pluripotent stem cell clone 1-8 cultured in mTeSR1 on Matrigel (1)	0.0208333
GSM251567	GSE9940	GPL570	Embryonic Stem Cells, Cell line: H9 hES cell derived d10 primitive neural epithelial treated with bFGF pool #1_e1_le1	0.0208333
GSM251573	GSE9940	GPL570	Embryonic Stem Cells, Cell line: H9 hES cell derived d10 neural epithelial treated with 20 ug/ml bFGF pool #2_e1_le1	0.0208333
GSM272915	GSE10809	GPL570	CA1 NoCre Sox7H	0.0208333
GSM272916	GSE10809	GPL570	CA1 Cre Sox7I	0.0208333
GSM272918	GSE10809	GPL570	CA2 Cre Sox17D	0.0208333
GSM280201	GSE11093	GPL2986	pUC-18_3	0.0208333
GSM280211	GSE11093	GPL2986	pUC-18_EBER2_1	0.0208333
GSM285610	GSE11302	GPL6104	hESC_CM_control_1	0.0208333
GSM285611	GSE11302	GPL6104	hESC_CM_FGF2_1	0.0208333
GSM285613	GSE11302	GPL6104	hESC_HES_THEA_1	0.0208333
GSM285616	GSE11302	GPL6104	hESC_HES_GTFX_1	0.0208333
GSM285619	GSE11302	GPL6104	hESC_KSR_SRM_1	0.0208333
GSM285623	GSE11302	GPL6104	hESC_CM_FGF2_2	0.0208333
GSM285625	GSE11302	GPL6104	hESC_HES_THEA_2	0.0208333
GSM285627	GSE11302	GPL6104	hESC_HES_SNM_2	0.0208333
GSM285630	GSE11302	GPL6104	hESC_KSR_CYM_2	0.0208333
GSM285631	GSE11302	GPL6104	hESC_KSR_SRM_2	0.0208333
GSM285632	GSE11302	GPL6104	hESC_HES_control_3	0.0208333
GSM285636	GSE11302	GPL6104	hESC_KSR_control_3	0.0208333
GSM285637	GSE11302	GPL6104	hESC_KSR_DMSO_1	0.0208333
GSM285641	GSE11302	GPL6104	hESC_KSR_SLG_2	0.0208333
GSM310839	GSE12390	GPL570	BJ hIPS #5p9 sample 2	0.0208333
GSM310844	GSE12390	GPL570	BJ hIPS #5p9 sample 3	0.0208333
GSM310846	GSE12390	GPL570	BJ hIPS #6p9 sample 2	0.0208333
GSM310851	GSE12390	GPL570	BJ hIPS #12p5 sample 1	0.0208333
GSM310852	GSE12390	GPL570	BJ hIPS #12p5 sample 2	0.0208333
GSM334744	GSE13261	GPL6102	GFP_rep2	0.0208333
GSM334746	GSE13261	GPL6102	GFP_rep3	0.0208333
GSM349602	GSE13877	GPL6102	HES2.KOSR_p7_rep1	0.0208333
GSM349608	GSE13877	GPL6102	HES2.KOSR_p6_rep3	0.0208333
GSM349626	GSE13877	GPL6102	H9.mTESR_p6_rep1	0.0208333
GSM349635	GSE13877	GPL6102	H9.mTESR_p7_rep3	0.0208333
GSM372159	GSE14897	GPL570	iPS_undifferentiated_3	0.0208333
GSM378815	GSE15148	GPL570	H14A ESC (set of 16)	0.0208333
GSM378819	GSE15148	GPL570	H13B ESC (set of 12)	0.0208333
GSM381179	GSE15257	GPL6102	hESC_undiff_rep1	0.0208333
GSM381183	GSE15257	GPL6102	hESC_undiff_rep2	0.0208333
GSM382221	GSE15294	GPL6883	Hues 62 (sibling of 63)	0.0208333
GSM385561	GSE15355	GPL6883	H9 hESC, rep2	0.0208333
GSM388581	GSE15491	GPL570	HESC_HD90_p8	0.0208333
GSM426528	GSE17043	GPL6947	FDiPS22_1	0.0208333
GSM426529	GSE17043	GPL6947	FDiPS22_2	0.0208333
GSM426531	GSE17043	GPL6947	FDiPS102_2	0.0208333
GSM438026	GSE17579	GPL6947	hiPSC_undiff_rep2	0.0208333
GSM452732	GSE18111	GPL570	iPS 5	0.0208333
GSM462815	GSE18618	GPL570	iPS Clone 1_3	0.0208333
GSM515698	GSE20532	GPL6883	H9 hESC rep2	0.0208333
GSM515703	GSE20532	GPL6883	2F hNiPS rep1	0.0208333
GSM517013	GSE20573	GPL6102	SS_D3A	0.0208333
GSM517020	GSE20573	GPL6102	SS_D5B	0.0208333
GSM517021	GSE20573	GPL6102	SS_D5C	0.0208333
GSM530056	GSE21179	GPL6883	HuES6	0.0208333
GSM530613	GSE21222	GPL570	naÃ¯ve-C1.2 hiPSC	0.0208333
GSM530614	GSE21222	GPL570	naÃ¯ve-C1.10 hiPSC	0.0208333
GSM530615	GSE21222	GPL570	naÃ¯ve-WIBR3.1 hESC	0.0208333
GSM530618	GSE21222	GPL570	naÃ¯ve-WIBR3.5 hESC	0.0208333
GSM540718	GSE21668	GPL570	Undifferentiated embryonic stem cells, H9, 2	0.0208333
GSM556995	GSE22392	GPL570	human ES cell line (H1 p56)	0.0208333
GSM561911	GSE22651	GPL6947	BG03_B	0.0208333
GSM561914	GSE22651	GPL6947	ES4CL2_A	0.0208333
GSM561915	GSE22651	GPL6947	ES4CL2_B	0.0208333
GSM561918	GSE22651	GPL6947	Gottesfeld_4078.1A2_1	0.0208333
GSM561922	GSE22651	GPL6947	Gottesfeld_8.2A4R_1	0.0208333
GSM561930	GSE22651	GPL6947	hFib2-Ips5_A	0.0208333
GSM561936	GSE22651	GPL6947	HSF6_A	0.0208333
GSM561937	GSE22651	GPL6947	HSF6_B	0.0208333
GSM563544	GSE22795	GPL6947	Luciferase shRNA_3 Days knockdown_rep3	0.0208333
GSM579897	GSE23583	GPL570	MRC5_iPS2_2_IH	0.0208333
GSM579904	GSE23583	GPL570	dH1F_RiPS_1.3	0.0208333
GSM590398	GSE23968	GPL570	MSC-derived iPSC line 3 - gene expression	0.0208333
GSM612334	GSE24901	GPL6947	Thal2.1-67_B	0.0208333
GSM640593	GSE26093	GPL6883	H9-1	0.0208333
GSM640601	GSE26093	GPL6883	HES3-2	0.0208333
GSM64946	GSE2972	GPL339	R1 EB 24h 1, chip MOE430A	0.0208333
GSM661351	GSE26862	GPL570	hESC, biological rep3	0.0208333
GSM687194	GSE27834	GPL6104	H9 hESCs biological rep 2 [mRNA]	0.0208333
GSM687198	GSE27834	GPL6104	I6 hESCs biological rep 2 [mRNA]	0.0208333
GSM72816	GSE3231	GPL339	CPGSC#27, chip MOE430A	0.0208333
GSM72834	GSE3231	GPL339	CPGSC#36, chip MOE430A	0.0208333
GSM86114	GSE3749	GPL339	J1 ES 0 hr 2, chip MOE430A	0.0208333
GSM86118	GSE3749	GPL339	J1 EB 6 hr 1, chip MOE430A	0.0208333
GSM151741	GSE6561	GPL570	H14.s3 hsr negative rep 2	0.0243056
GSM172582	GSE7234	GPL570	human embryonic carcinoma cells	0.0243056
GSM181589	GSE7500	GPL570	Group 1 replicate scramble siRNA no RA	0.0243056
GSM181756	GSE7500	GPL570	Group 3 siRNA#1 for RIP140 no RA	0.0243056
GSM181757	GSE7500	GPL570	Group 3 siRNA#2 for RIP140 no RA	0.0243056
GSM241163	GSE9510	GPL570	H1 hESC_4% O2 rep1	0.0243056
GSM249282	GSE9865	GPL570	Human embryonic stem cell line H9	0.0243056
GSM251565	GSE9940	GPL570	Embryonic Stem Cells, Cell line: H9 hES cell derived d17 definitive neural epithelial pool #1_e1_le1	0.0243056
GSM251566	GSE9940	GPL570	Embryonic Stem Cells, Cell line: H9 hES cell derived d17 definitive neural epithelial treated with bFGF pool #1_e1_le1	0.0243056
GSM285608	GSE11302	GPL6104	hESC_HES_control_1	0.0243056
GSM285609	GSE11302	GPL6104	hESC_HES_FGF2_1	0.0243056
GSM285612	GSE11302	GPL6104	hESC_KSR_control_1	0.0243056
GSM285614	GSE11302	GPL6104	hESC_HES_FBP_1	0.0243056
GSM285615	GSE11302	GPL6104	hESC_HES_SNM_1	0.0243056
GSM285620	GSE11302	GPL6104	hESC_HES_control_2	0.0243056
GSM285621	GSE11302	GPL6104	hESC_HES_FGF2_2	0.0243056
GSM285622	GSE11302	GPL6104	hESC_CM_control_2	0.0243056
GSM285624	GSE11302	GPL6104	hESC_KSR_control_2	0.0243056
GSM285626	GSE11302	GPL6104	hESC_HES_FBP_2	0.0243056
GSM285633	GSE11302	GPL6104	hESC_HES_FGF2_3	0.0243056
GSM285635	GSE11302	GPL6104	hESC_CM_FGF2_3	0.0243056
GSM285638	GSE11302	GPL6104	hESC_CM_FGF2_4	0.0243056
GSM285640	GSE11302	GPL6104	hESC_KSR_SLG_1	0.0243056
GSM310838	GSE12390	GPL570	BJ hIPS #5p9 sample 1	0.0243056
GSM310845	GSE12390	GPL570	BJ hIPS #6p9 sample 1	0.0243056
GSM310847	GSE12390	GPL570	BJ hIPS #6p9 sample 3	0.0243056
GSM310848	GSE12390	GPL570	BJ hIPS #8p10 sample 1	0.0243056
GSM333368	GSE13201	GPL6102	p5_rep1	0.0243056
GSM333370	GSE13201	GPL6102	p7_rep1	0.0243056
GSM333376	GSE13201	GPL6102	p5_rep3	0.0243056
GSM349605	GSE13877	GPL6102	HES2.KOSR_p7_rep2	0.0243056
GSM349609	GSE13877	GPL6102	HES2.KOSR_p7_rep3	0.0243056
GSM349634	GSE13877	GPL6102	H9.mTESR_p6_rep3	0.0243056
GSM372152	GSE14897	GPL570	H9_undifferentiated_3	0.0243056
GSM378820	GSE15148	GPL570	H14A ESC (set of 12)	0.0243056
GSM381186	GSE15257	GPL6102	Diff_POD+CD24+GCTM2Neg_rep2	0.0243056
GSM382212	GSE15294	GPL6883	Hues 49	0.0243056
GSM382218	GSE15294	GPL6883	Hues 58 (sibling of 55, 56, 59)	0.0243056
GSM382223	GSE15294	GPL6883	Hues 66	0.0243056
GSM385556	GSE15355	GPL6883	1F hNiPS, rep1	0.0243056
GSM385557	GSE15355	GPL6883	1F hNiPS, rep2	0.0243056
GSM385558	GSE15355	GPL6883	2F hNiPS, rep1	0.0243056
GSM385559	GSE15355	GPL6883	2F hNiPS, rep2	0.0243056
GSM402806	GSE16093	GPL570	Human Induced Pluripotent Stem Cells by retroviral transfection of Reprogramming genes	0.0243056
GSM426530	GSE17043	GPL6947	FDiPS102_1	0.0243056
GSM452729	GSE18111	GPL570	iPS 3	0.0243056
GSM469409	GSE18959	GPL570	Day-17 neuroepithelial cells	0.0243056
GSM503594	GSE20124	GPL570	HES3_replicate1	0.0243056
GSM515701	GSE20532	GPL6883	1F hNiPS rep1	0.0243056
GSM515702	GSE20532	GPL6883	1F hNiPS rep2	0.0243056
GSM515704	GSE20532	GPL6883	2F hNiPS rep2	0.0243056
GSM517014	GSE20573	GPL6102	SS_D3B	0.0243056
GSM517016	GSE20573	GPL6102	D5A	0.0243056
GSM517019	GSE20573	GPL6102	SS_D5A	0.0243056
GSM517023	GSE20573	GPL6102	D7B	0.0243056
GSM517025	GSE20573	GPL6102	SS_D7A	0.0243056
GSM530055	GSE21179	GPL6883	NCL	0.0243056
GSM530617	GSE21222	GPL570	naÃ¯ve-WIBR3.3 hESC	0.0243056
GSM540719	GSE21668	GPL570	Undifferentiated embryonic stem cells, H9, 3	0.0243056
GSM553720	GSE22246	GPL570	Reprogrammed iPSC line hiPSC pMIP2	0.0243056
GSM561908	GSE22651	GPL6947	BG02_A	0.0243056
GSM561917	GSE22651	GPL6947	Gottesfeld_3816.5_2	0.0243056
GSM561919	GSE22651	GPL6947	Gottesfeld_4078.1A2_2	0.0243056
GSM563502	GSE22792	GPL6947	OSK+NFRKB hiPSC_rep1	0.0243056
GSM563503	GSE22792	GPL6947	OSK+NFRKB hiPSC_rep2	0.0243056
GSM563505	GSE22792	GPL6947	OSK+PRDM14 hiPSC_rep2	0.0243056
GSM563507	GSE22792	GPL6947	OSKC+NFRKB hiPSC_rep2	0.0243056
GSM563509	GSE22792	GPL6947	OSKC+PRDM14 hiPSC_rep2	0.0243056
GSM563515	GSE22792	GPL6947	H1 hESCs_rep2	0.0243056
GSM563543	GSE22795	GPL6947	Luciferase shRNA_3 Days knockdown_rep2	0.0243056
GSM579905	GSE23583	GPL570	dH1F_RiPS_1.6	0.0243056
GSM579906	GSE23583	GPL570	dH1F_RiPS_1.7	0.0243056
GSM612329	GSE24901	GPL6947	Thal1.52-38_B	0.0243056
GSM619459	GSE25218	GPL6883	HUES9 duplicate2	0.0243056
GSM64922	GSE2972	GPL339	R1 ES 0h 1, chip MOE430A	0.0243056
GSM64952	GSE2972	GPL339	R1 EB 36h 1, chip MOE430A	0.0243056
GSM64956	GSE2972	GPL339	R1 EB 36h 3, chip MOE430A	0.0243056
GSM656435	GSE26672	GPL570	BM1M	0.0243056
GSM656439	GSE26672	GPL570	CBT4	0.0243056
GSM661350	GSE26862	GPL570	hESC, biological rep2	0.0243056
GSM72804	GSE3231	GPL339	CPGSC#21, chip MOE430A	0.0243056
GSM72812	GSE3231	GPL339	CPGSC#25, chip MOE430A	0.0243056
GSM72814	GSE3231	GPL339	CPGSC#26, chip MOE430A	0.0243056
GSM72822	GSE3231	GPL339	CPGSC#30, chip MOE430A	0.0243056
GSM72826	GSE3231	GPL339	CPGSC#32, chip MOE430A	0.0243056
GSM72828	GSE3231	GPL339	CPGSC#33, chip MOE430A	0.0243056
GSM72836	GSE3231	GPL339	CPGSC#37, chip MOE430A	0.0243056
GSM86112	GSE3749	GPL339	J1 ES 0 hr 1, chip MOE430A	0.0243056
GSM86126	GSE3749	GPL339	J1 EB 12 hr 2, chip MOE430A	0.0243056
GSM86294	GSE3749	GPL339	J1 EB 18h 3, chip MOE430A	0.0243056
GSM86591	GSE3774	GPL339	6999B, chip MOE430A	0.0243056
GSM86597	GSE3774	GPL339	6473B, chip MOE430A	0.0243056
GSM93541	GSE4085	GPL339	P19mD1 (1), chip MOE430A	0.0243056
GSM93545	GSE4085	GPL339	P19mD1 (3), chip MOE430A	0.0243056
GSM105568	GSE4679	GPL339	ESC Sox2_shRNAi d0 post transduction MOE430A	0.0277778
GSM181754	GSE7500	GPL570	Group 1 replicate RISC-free siRNA from Dharmacon no RA	0.0277778
GSM181758	GSE7500	GPL570	Group 3 siRNA#3 for RIP140 no RA	0.0277778
GSM194310	GSE7896	GPL570	Sheff 4 hesc S1P treated replicate1	0.0277778
GSM251098	GSE9921	GPL570	FM_Early	0.0277778
GSM251099	GSE9921	GPL570	FP_early	0.0277778
GSM285618	GSE11302	GPL6104	hESC_KSR_CYM_1	0.0277778
GSM285628	GSE11302	GPL6104	hESC_HES_GTFX_2	0.0277778
GSM285634	GSE11302	GPL6104	hESC_CM_control_3	0.0277778
GSM347922	GSE13828	GPL570	H7 ESC	0.0277778
GSM349611	GSE13877	GPL6102	HES2.KOSR_p6_rep2	0.0277778
GSM352394	GSE14037	GPL6102	cytosol_rep2	0.0277778
GSM372151	GSE14897	GPL570	H9_undifferentiated_2	0.0277778
GSM378829	GSE15148	GPL570	iPS cells from episomal vectors (Defined Factor) DF19_8 (set of 16)	0.0277778
GSM382213	GSE15294	GPL6883	Hues 50 (sibling of 51)	0.0277778
GSM438279	GSE17592	GPL339	E14tg2a-shDAB2-285-4	0.0277778
GSM503595	GSE20124	GPL570	HES3_replicate2	0.0277778
GSM517010	GSE20573	GPL6102	D3A	0.0277778
GSM517018	GSE20573	GPL6102	D5C	0.0277778
GSM517022	GSE20573	GPL6102	D7A	0.0277778
GSM517027	GSE20573	GPL6102	SS_D7C	0.0277778
GSM530616	GSE21222	GPL570	naÃ¯ve-WIBR3.2 hESC	0.0277778
GSM553715	GSE22246	GPL570	Reprogrammed iPSC line hiPSC line 2	0.0277778
GSM561909	GSE22651	GPL6947	BG02_B	0.0277778
GSM561923	GSE22651	GPL6947	Gottesfeld_8.2A4R_2	0.0277778
GSM561944	GSE22651	GPL6947	IPS-F-5-hFib2-Ips5	0.0277778
GSM563504	GSE22792	GPL6947	OSK+PRDM14 hiPSC_rep1	0.0277778
GSM590394	GSE23968	GPL570	MRC5-derived iPSC line 7 - gene expression	0.0277778
GSM590404	GSE23968	GPL570	hFib2-derived iPSC line 5 - gene expression	0.0277778
GSM612319	GSE24901	GPL6947	Thal1.52-10_A2	0.0277778
GSM612322	GSE24901	GPL6947	Thal1.52-10_Ery_B	0.0277778
GSM612325	GSE24901	GPL6947	Thal1.52-17_C	0.0277778
GSM612330	GSE24901	GPL6947	Thal1.52-38_C	0.0277778
GSM640599	GSE26093	GPL6883	N2-iPSC-2	0.0277778
GSM649319	GSE26451	GPL570	ES4SKIN, biological rep 1	0.0277778
GSM64934	GSE2972	GPL339	R1 EB 12h 1, chip MOE430A	0.0277778
GSM656449	GSE26672	GPL570	H14A_ESC	0.0277778
GSM687197	GSE27834	GPL6104	I4 hESCs biological rep 3 [mRNA]	0.0277778
GSM687200	GSE27834	GPL6104	HUES6 hESCs biological rep 2 [mRNA]	0.0277778
GSM687201	GSE27834	GPL6104	HUES6 hESCs biological rep 3 [mRNA]	0.0277778
GSM72616	GSE3223	GPL339	J1-D1, chip MOE430A	0.0277778
GSM72818	GSE3231	GPL339	CPGSC#28, chip MOE430A	0.0277778
GSM72824	GSE3231	GPL339	CPGSC#31, chip MOE430A	0.0277778
GSM72830	GSE3231	GPL339	CPGSC#34, chip MOE430A	0.0277778
GSM72832	GSE3231	GPL339	CPGSC#35, chip MOE430A	0.0277778
GSM72838	GSE3231	GPL339	CPGSC#38, chip MOE430A	0.0277778
GSM86595	GSE3774	GPL339	6473A, chip MOE430A	0.0277778
GSM87207	GSE3792	GPL339	Osteo Day 4-3, chip MOE430A	0.0277778
GSM87213	GSE3792	GPL339	Osteo Day 5-3, chip MOE430A	0.0277778
GSM93547	GSE4085	GPL339	P19aD1 (1), chip MOE430A	0.0277778
GSM93549	GSE4085	GPL339	P19aD1 (2), chip MOE430A	0.0277778
GSM105552	GSE4679	GPL339	ESC Oct4_shRNAi d0 post transduction MOE430A	0.03125
GSM151738	GSE6561	GPL570	H14 BJI hsr positive rep 1	0.03125
GSM181760	GSE7500	GPL570	Group 2 RISC-free siRNA from Dharmacon treated with RA	0.03125
GSM219592	GSE8840	GPL570	SCMC-RMZ,Alveolar,rhabdomyosarcoma cell line	0.03125
GSM248212	GSE9832	GPL570	MRC5-iPS2 iPS cells_22	0.03125
GSM248217	GSE9709	GPL570	Human induced pluripotent stem cell clone 1-8 cultured in ESM on MEF	0.03125
GSM251576	GSE9940	GPL570	Embryonic Stem Cells, Cell line: H9 hES cells pool#3_e1_le1	0.03125
GSM257520	GSE9709	GPL570	Human induced pluripotent stem cell clone 1-8 cultured in mTeSR1 on Matrigel after freeze-thaw treatment	0.03125
GSM310853	GSE12390	GPL570	BJ hIPS #12p5 sample 3	0.03125
GSM333375	GSE13201	GPL6102	p4_rep3	0.03125
GSM347918	GSE13828	GPL570	iPS SMA 4.2	0.03125
GSM349601	GSE13877	GPL6102	HES2.KOSR_p6_rep1	0.03125
GSM349615	GSE13877	GPL6102	MEL1.KOSR_p7_rep1	0.03125
GSM349623	GSE13877	GPL6102	MEL1.KOSR_p7_rep3	0.03125
GSM372158	GSE14897	GPL570	iPS_undifferentiated_2	0.03125
GSM378835	GSE15148	GPL570	iPS cells from episomal vectors (Defined Factor sub-clone) DF19_9_7T (set of 12)	0.03125
GSM381622	GSE15283	GPL6884	IPS_MR90C2_P6_Rep2	0.03125
GSM382208	GSE15294	GPL6883	Hues 8	0.03125
GSM382214	GSE15294	GPL6883	Hues 51 (sibling of 50)	0.03125
GSM424778	GSE16963	GPL570	iPS cell line of Human Third Molars 101-cl.5	0.03125
GSM426534	GSE17043	GPL6947	C14_1	0.03125
GSM426535	GSE17043	GPL6947	C14_4	0.03125
GSM452693	GSE18147	GPL570	hiPS clone M4C10 p4	0.03125
GSM452727	GSE18111	GPL570	iPS 1	0.03125
GSM452728	GSE18111	GPL570	iPS 2	0.03125
GSM452733	GSE18111	GPL570	iPS 6	0.03125
GSM463968	GSE18680	GPL570	SKOV3_rep2	0.03125
GSM503600	GSE20124	GPL570	NT2D1_replicate1	0.03125
GSM503601	GSE20124	GPL570	NT2D1_replicate2	0.03125
GSM517012	GSE20573	GPL6102	D3C	0.03125
GSM517015	GSE20573	GPL6102	SS_D3C	0.03125
GSM517017	GSE20573	GPL6102	D5B	0.03125
GSM517026	GSE20573	GPL6102	SS_D7B	0.03125
GSM561906	GSE22651	GPL6947	BG01_A	0.03125
GSM561907	GSE22651	GPL6947	BG01_B	0.03125
GSM563542	GSE22795	GPL6947	Luciferase shRNA_3 Days knockdown_rep1	0.03125
GSM579896	GSE23583	GPL570	MRC5_iPS2_IH	0.03125
GSM590400	GSE23968	GPL570	BJ1-derived iPSC line 2 - gene expression	0.03125
GSM590403	GSE23968	GPL570	hFib2-derived iPSC line 4 - gene expression	0.03125
GSM612327	GSE24901	GPL6947	Thal1.52-17_Ery_B	0.03125
GSM628655	GSE25580	GPL6104	RC2 24h 135	0.03125
GSM640592	GSE26093	GPL6883	HES3-1	0.03125
GSM640598	GSE26093	GPL6883	N2-iPSC-1	0.03125
GSM64924	GSE2972	GPL339	R1 ES 0h 2, chip MOE430A	0.03125
GSM64936	GSE2972	GPL339	R1 EB 12h 2, chip MOE430A	0.03125
GSM64938	GSE2972	GPL339	R1 EB 12h 3, chip MOE430A	0.03125
GSM64940	GSE2972	GPL339	R1 EB 18h 1, chip MOE430A	0.03125
GSM64948	GSE2972	GPL339	R1 EB 24h 2, chip MOE430A	0.03125
GSM64954	GSE2972	GPL339	R1 EB 36h 2, chip MOE430A	0.03125
GSM64958	GSE2972	GPL339	R1 EB 48h 1, chip MOE430A	0.03125
GSM656443	GSE26672	GPL570	DF19_9_11T	0.03125
GSM656450	GSE26672	GPL570	H7_ESC	0.03125
GSM72618	GSE3223	GPL339	J1-D2, chip MOE430A	0.03125
GSM72840	GSE3231	GPL339	CPGSC#39, chip MOE430A	0.03125
GSM86298	GSE3749	GPL339	J1 EB 18h 2, chip MOE430A	0.03125
GSM86593	GSE3774	GPL339	6999C, chip MOE430A	0.03125
GSM93543	GSE4085	GPL339	P19mD1 (2), chip MOE430A	0.03125
GSM93557	GSE4085	GPL339	P19mD2 (3), chip MOE430A	0.03125
GSM93576	GSE4087	GPL339	C2-D1, chip MOE430A	0.03125
GSM105490	GSE4679	GPL339	d0 empty vector MOE430A	0.0347222
GSM105528	GSE4679	GPL339	ESC Mm343880_shRNAi d3 post transduction MOE430A	0.0347222
GSM105536	GSE4679	GPL339	ESC Nanog_shRNAi d0 post transduction MOE430A	0.0347222
GSM181755	GSE7500	GPL570	Group 1 replicate 2 RISC-free siRNA from Dharmacon no RA	0.0347222
GSM181764	GSE7500	GPL570	Group 2 RISC-free replicate siRNA with RA	0.0347222
GSM194311	GSE7896	GPL570	Sheff 4 hesc S1P treated replicate 2	0.0347222
GSM241164	GSE9510	GPL570	H1 hESC_20% O2 rep1	0.0347222
GSM241168	GSE9510	GPL570	H9 hESC_20% O2 rep1	0.0347222
GSM248208	GSE9832	GPL570	dH1cf32-iPS2 iPS cells_20	0.0347222
GSM248211	GSE9832	GPL570	MRC5-iPS2 iPS cells_2	0.0347222
GSM251571	GSE9940	GPL570	Embryonic Stem Cells, Cell line: H9 hES cell derived d10 primitive neural epithelial pool#2_e1_le1	0.0347222
GSM272914	GSE10809	GPL570	CA1 Cre Sox7H	0.0347222
GSM280199	GSE11093	GPL2986	pUC-18_1	0.0347222
GSM285629	GSE11302	GPL6104	hESC_KSR_RA_2	0.0347222
GSM285639	GSE11302	GPL6104	hESC_KSR_DMSO_2	0.0347222
GSM349622	GSE13877	GPL6102	MEL1.KOSR_p6_rep3	0.0347222
GSM356583	GSE14231	GPL570	Susa_cisplatin_resistant_rep1	0.0347222
GSM37111	GSE2042	GPL81	S1_d3b1	0.0347222
GSM378816	GSE15148	GPL570	H1L ESC (set of 12)	0.0347222
GSM378822	GSE15148	GPL570	iPS cells from episomal vectors (Defined Factor) DF19_1 (set of 16)	0.0347222
GSM378828	GSE15148	GPL570	iPS cells from episomal vectors (Defined Factor) DF19_7 (set of 16)	0.0347222
GSM378834	GSE15148	GPL570	iPS cells from episomal vectors (Defined Factor sub-clone) DF19_9_11T (set of 12)	0.0347222
GSM381621	GSE15283	GPL6884	IPS_MR90C2_P5_Rep2	0.0347222
GSM382216	GSE15294	GPL6883	Hues 55 (sibling of 56, 58, 59)	0.0347222
GSM452692	GSE18147	GPL570	hiPS clone M4C2 p4	0.0347222
GSM453594	GSE18139	GPL570	IMR-32	0.0347222
GSM503598	GSE20124	GPL570	NCCIT_replicate1	0.0347222
GSM517004	GSE20573	GPL6102	D1A	0.0347222
GSM517008	GSE20573	GPL6102	D2B	0.0347222
GSM517011	GSE20573	GPL6102	D3B	0.0347222
GSM563514	GSE22792	GPL6947	H1 hESCs_rep1	0.0347222
GSM563545	GSE22795	GPL6947	PRDM14 shRNA_3 Days knockdown_rep1	0.0347222
GSM579893	GSE23583	GPL570	dH1CF16_iPS5_IH20	0.0347222
GSM628651	GSE25580	GPL6104	RC1 24h 98	0.0347222
GSM640596	GSE26093	GPL6883	PG2-iPSC-1	0.0347222
GSM640600	GSE26093	GPL6883	H9-2	0.0347222
GSM64932	GSE2972	GPL339	R1 EB 6h 3, chip MOE430A	0.0347222
GSM649321	GSE26451	GPL570	HES-3, biological rep 1	0.0347222
GSM656444	GSE26672	GPL570	DF19_9_7T	0.0347222
GSM661578	GSE26875	GPL339	P19CL6, biological rep4 (MOE430A)	0.0347222
GSM661579	GSE26875	GPL339	P19CL6, biological rep5 (MOE430A)	0.0347222
GSM661600	GSE26875	GPL339	P19, biological rep1 (MOE430A)	0.0347222
GSM661601	GSE26875	GPL339	P19, biological rep2 (MOE430A)	0.0347222
GSM661602	GSE26875	GPL339	P19, biological rep3 (MOE430A)	0.0347222
GSM72626	GSE3223	GPL339	J1-U3, chip MOE430A	0.0347222
GSM72808	GSE3231	GPL339	CPGSC#23, chip MOE430A	0.0347222
GSM72810	GSE3231	GPL339	CPGSC#24, chip MOE430A	0.0347222
GSM86128	GSE3749	GPL339	J1 EB 12 hr 3, chip MOE430A	0.0347222
GSM87203	GSE3792	GPL339	Osteo Day 4-1, chip MOE430A	0.0347222
GSM93551	GSE4085	GPL339	P19aD1 (3), chip MOE430A	0.0347222
GSM93580	GSE4087	GPL339	C2-D3, chip MOE430A	0.0347222
GSM105522	GSE4679	GPL339	ESC Mm343880_shRNAi d0 post transduction MOE430A	0.0381944
GSM105532	GSE4679	GPL339	ESC Mm343880_shRNAi d5 post transduction MOE430A	0.0381944
GSM105534	GSE4679	GPL339	ESC Mm343880_shRNAi d6 post transduction MOE430A	0.0381944
GSM144420	GSE6276	GPL570	kidney, Cell line: 1-1_le1	0.0381944
GSM144423	GSE6276	GPL570	kidney, Cell line: 2-1_le1	0.0381944
GSM181759	GSE7500	GPL570	Group 2 scramble siRNA from Dharmacon treated with RA	0.0381944
GSM181761	GSE7500	GPL570	Group 4 siRNA#1 for RIP140 with RA	0.0381944
GSM181762	GSE7500	GPL570	Group 4 siRNA#2 for RIP140 with RA	0.0381944
GSM181941	GSE7506	GPL81	Day 1_H_-LIF_Achip_rep1	0.0381944
GSM181945	GSE7506	GPL81	Day 1_M_-LIF_Achip	0.0381944
GSM241167	GSE9510	GPL570	H9 hESC_4% O2 rep1	0.0381944
GSM245342	GSE9709	GPL570	Human induced pluripotent stem cell clone 1-8 cultured in MEF-conditioned medium on Matrigel	0.0381944
GSM249096	GSE9865	GPL570	Reprogrammed clone 2 Hips2	0.0381944
GSM280200	GSE11093	GPL2986	pUC-18_2	0.0381944
GSM285617	GSE11302	GPL6104	hESC_KSR_RA_1	0.0381944
GSM310849	GSE12390	GPL570	BJ hIPS #8p10 sample 2	0.0381944
GSM347923	GSE13828	GPL570	H9 ESC	0.0381944
GSM352396	GSE14037	GPL6102	cytosol_rep3	0.0381944
GSM356576	GSE14231	GPL570	833K_cisplatin_resistant_rep2	0.0381944
GSM378811	GSE15148	GPL570	H1L ESC (set of 16)	0.0381944
GSM378817	GSE15148	GPL570	H7 ESC (set of 12)	0.0381944
GSM378836	GSE15148	GPL570	iPS cells from episomal vectors (Defined Factor sub-clone) DF6_9_12T (set of 12)	0.0381944
GSM382217	GSE15294	GPL6883	Hues 56 (sibling of 55, 58, 59)	0.0381944
GSM382222	GSE15294	GPL6883	Hues 63 (sibling of 62)	0.0381944
GSM414284	GSE16484	GPL6884	HES3 BCM medium 7day rep2	0.0381944
GSM417796	GSE16654	GPL570	mRNA_Reprogrammed iPSC line 18 (p56)	0.0381944
GSM452731	GSE18111	GPL570	iPS 4	0.0381944
GSM454565	GSE18180	GPL570	human embryonic stem cell	0.0381944
GSM461147	GSE18503	GPL6887	mES Permethrin-0.01mM	0.0381944
GSM462812	GSE18618	GPL570	NPC 3	0.0381944
GSM463967	GSE18680	GPL570	SKOV3_rep1	0.0381944
GSM517007	GSE20573	GPL6102	D2A	0.0381944
GSM517009	GSE20573	GPL6102	D2C	0.0381944
GSM518606	GSE20677	GPL570	293T_Control	0.0381944
GSM530061	GSE21179	GPL6883	iPS3	0.0381944
GSM531018	GSE21243	GPL570	undifferentiated induced pluripotent stem cell clone hIPS18_P10_CM	0.0381944
GSM553716	GSE22246	GPL570	Reprogrammed iPSC line hiPSC line 18	0.0381944
GSM563547	GSE22795	GPL6947	PRDM14 shRNA_3 Days knockdown_rep3	0.0381944
GSM612318	GSE24901	GPL6947	Thal1.52-10_A	0.0381944
GSM612321	GSE24901	GPL6947	Thal1.52-10_Ery_A	0.0381944
GSM628654	GSE25580	GPL6104	RC2 24h 134	0.0381944
GSM64930	GSE2972	GPL339	R1 EB 6h 2, chip MOE430A	0.0381944
GSM649320	GSE26451	GPL570	ES4SKIN, biological rep 2	0.0381944
GSM64944	GSE2972	GPL339	R1 EB 18h 3, chip MOE430A	0.0381944
GSM656446	GSE26672	GPL570	DF6_9_9T	0.0381944
GSM656451	GSE26672	GPL570	H9_ESC	0.0381944
GSM661599	GSE26875	GPL339	CL6G52, biological rep5 (MOE430A)	0.0381944
GSM693927	GSE28050	GPL570	HEK293T_BACH1-esiRNA_24h_rep1	0.0381944
GSM693929	GSE28050	GPL570	HEK293T_BACH1-esiRNA_24h_rep3	0.0381944
GSM72621	GSE3223	GPL339	J1-D3, chip MOE430A	0.0381944
GSM72820	GSE3231	GPL339	CPGSC#29, chip MOE430A	0.0381944
GSM86120	GSE3749	GPL339	J1 EB 6 hr 2, chip MOE430A	0.0381944
GSM86144	GSE3749	GPL339	J1 EB 7d 2, chip MOE430A	0.0381944
GSM86300	GSE3749	GPL339	J1 EB 24h 1, chip MOE430A	0.0381944
GSM93553	GSE4085	GPL339	P19mD2 (1), chip MOE430A	0.0381944
GSM93561	GSE4085	GPL339	P19aD2 (2), chip MOE430A	0.0381944
GSM144425	GSE6276	GPL570	kidney, Cell line: 2-2_le1	0.0416667
GSM144427	GSE6276	GPL570	kidney, Cell line: 2-3_le1	0.0416667
GSM172865	GSE7178	GPL570	NPC_VUB01_1	0.0416667
GSM172870	GSE7178	GPL570	NPC_SA01_3	0.0416667
GSM183311	GSE7554	GPL570	huasa7_293_miRNA_r1	0.0416667
GSM199435	GSE8066	GPL570	IMR32-DKK1 c63, t=288 hrs	0.0416667
GSM213226	GSE8590	GPL570	NPC_VUB01_1	0.0416667
GSM213231	GSE8590	GPL570	NPC_SA01_3	0.0416667
GSM257523	GSE9709	GPL570	Human induced pluripotent stem cell clone 3-2 cultured in mTeSR1 on Matrigel	0.0416667
GSM310860	GSE12390	GPL570	HUES 8 p 30 sample 1	0.0416667
GSM310861	GSE12390	GPL570	HUES 8 p 30 sample 2	0.0416667
GSM310862	GSE12390	GPL570	HUES 8 p 30 sample 3	0.0416667
GSM333367	GSE13201	GPL6102	p4_rep1	0.0416667
GSM352392	GSE14037	GPL6102	cytosol_rep1	0.0416667
GSM378812	GSE15148	GPL570	H7 ESC (set of 16)	0.0416667
GSM378818	GSE15148	GPL570	H9 ESC (set of 12)	0.0416667
GSM379704	GSE15206	GPL6884	HSF6.ESC	0.0416667
GSM381618	GSE15283	GPL6884	IPS_MR90C2_P6_Rep1	0.0416667
GSM381623	GSE15283	GPL6884	IPS_MR90C2_P7_Rep2	0.0416667
GSM382219	GSE15294	GPL6883	Hues 59 (sibling of 55, 56, 58)	0.0416667
GSM402828	GSE16097	GPL570	HEK293 cells siRNA BAHD1 biological rep2	0.0416667
GSM402829	GSE16097	GPL570	HEK293 cells siRNA BAHD1 biological rep3	0.0416667
GSM414278	GSE16484	GPL6884	HES3 EB medium 7day rep2	0.0416667
GSM414279	GSE16484	GPL6884	HES3 EB medium 7day rep3	0.0416667
GSM417795	GSE16654	GPL570	mRNA_Reprogrammed iPSC line 2	0.0416667
GSM426512	GSE17043	GPL6102	H9_HNK1_2	0.0416667
GSM449729	GSE16654	GPL570	mRNA_human ES cell line	0.0416667
GSM452694	GSE18147	GPL570	hiPS clone M5VC2 p4	0.0416667
GSM462811	GSE18618	GPL570	NPC 2	0.0416667
GSM463969	GSE18680	GPL570	SKOV3_rep3	0.0416667
GSM503599	GSE20124	GPL570	NCCIT_replicate2	0.0416667
GSM515700	GSE20532	GPL6883	H1 hESC rep2	0.0416667
GSM517005	GSE20573	GPL6102	D1B	0.0416667
GSM530610	GSE21222	GPL570	pri-C1.2 hiPSC	0.0416667
GSM540715	GSE21668	GPL570	Mesodermal progenitor population, 2	0.0416667
GSM563546	GSE22795	GPL6947	PRDM14 shRNA_3 Days knockdown_rep2	0.0416667
GSM609203	GSE24733	GPL570	Aire2	0.0416667
GSM628650	GSE25580	GPL6104	RC1 24h 97	0.0416667
GSM628652	GSE25580	GPL6104	RC1 24h 99	0.0416667
GSM640597	GSE26093	GPL6883	PG2-iPSC-2	0.0416667
GSM64962	GSE2972	GPL339	R1 EB 48h 3, chip MOE430A	0.0416667
GSM656440	GSE26672	GPL570	CML15	0.0416667
GSM661597	GSE26875	GPL339	CL6G52, biological rep3 (MOE430A)	0.0416667
GSM693928	GSE28050	GPL570	HEK293T_BACH1-esiRNA_24h_rep2	0.0416667
GSM693942	GSE28050	GPL570	HEK293T_BACH1-esiRNA_72h_rep3	0.0416667
GSM693943	GSE28050	GPL570	HEK293T_BACH1-siRNA1_72h_rep1	0.0416667
GSM693945	GSE28050	GPL570	HEK293T_BACH1-siRNA1_72h_rep3	0.0416667
GSM72806	GSE3231	GPL339	CPGSC#22, chip MOE430A	0.0416667
GSM86124	GSE3749	GPL339	J1 EB 12 hr 1, chip MOE430A	0.0416667
GSM86304	GSE3749	GPL339	J1 EB 24h 3, chip MOE430A	0.0416667
GSM93578	GSE4087	GPL339	C2-D2, chip MOE430A	0.0416667
GSM93594	GSE4087	GPL339	D4-D1, chip MOE430A	0.0416667
GSM93602	GSE4087	GPL339	D4-E3, chip MOE430A	0.0416667
GSM124380	GSE5424	GPL81	Wild type 1 E7.5 (U74)	0.0451389
GSM148453	GSE6451	GPL570	IMR-32_pCMV_48hr_rep 1	0.0451389
GSM181763	GSE7500	GPL570	Group 4 siRNA#3 for RIP140 with RA	0.0451389
GSM181963	GSE7506	GPL81	Day 1_M_+RA_Achip	0.0451389
GSM199434	GSE8066	GPL570	IMR32-DKK1 c63, t=72 hrs	0.0451389
GSM205755	GSE8289	GPL570	HEK293 cell line #4 with noninduced HNF4a2 wild type	0.0451389
GSM247991	GSE9826	GPL570	TRT_compound B_1h_rep2	0.0451389
GSM248203	GSE9832	GPL570	dH1f-iPS3-3 iPS cells	0.0451389
GSM251578	GSE9940	GPL570	Embryonic Stem Cells, Cell line: H9 derived d10 neural epithelial cells pool #3_e1_le1	0.0451389
GSM251579	GSE9940	GPL570	Embryonic Stem Cells, Cell line: H9 hES cell derived d10 primitive neural epithelial treated with bFGF pool #3_e1_le1	0.0451389
GSM333371	GSE13201	GPL6102	p4_rep2	0.0451389
GSM347921	GSE13828	GPL570	H1L ESC	0.0451389
GSM349625	GSE13877	GPL6102	H9.mTESR_p5_rep1	0.0451389
GSM349629	GSE13877	GPL6102	H9.mTESR_p5_rep2	0.0451389
GSM378813	GSE15148	GPL570	H9 ESC (set of 16)	0.0451389
GSM378837	GSE15148	GPL570	iPS cells from episomal vectors (Defined Factor sub-clone) DF6_9_9T (set of 12)	0.0451389
GSM381187	GSE15257	GPL6102	hESC_undiff_rep3	0.0451389
GSM381627	GSE15283	GPL6884	IPS_MR90C2_P7_Rep3	0.0451389
GSM385562	GSE15355	GPL6883	H1 hESC, rep1	0.0451389
GSM385563	GSE15355	GPL6883	H1 hESC, rep2	0.0451389
GSM402827	GSE16097	GPL570	HEK293 cells siRNA BAHD1 biological rep1	0.0451389
GSM414276	GSE16484	GPL6884	HES3 Undifferentiated rep3	0.0451389
GSM414277	GSE16484	GPL6884	HES3 EB medium 7day rep1	0.0451389
GSM414283	GSE16484	GPL6884	HES3 BCM medium 7day rep1	0.0451389
GSM418182	GSE16694	GPL570	ES2_2	0.0451389
GSM418284	GSE16700	GPL6947	hsa-mir-31 mimic_31#1	0.0451389
GSM434626	GSE17402	GPL6887	NT-LE-rep.3	0.0451389
GSM461142	GSE18503	GPL6887	mES Thalidomide-100nM	0.0451389
GSM461143	GSE18503	GPL6887	mES Thalidomide-0.01mM	0.0451389
GSM461146	GSE18503	GPL6887	mES Permethrin-100nM	0.0451389
GSM462810	GSE18618	GPL570	NPC 1	0.0451389
GSM478258	GSE19274	GPL6102	IMR32	0.0451389
GSM496704	GSE19873	GPL339	16-20 somites mid-foregut, biological rep3	0.0451389
GSM515695	GSE20532	GPL6883	HUiPS rep1	0.0451389
GSM515696	GSE20532	GPL6883	HUiPS rep2	0.0451389
GSM515699	GSE20532	GPL6883	H1 hESC rep1	0.0451389
GSM517006	GSE20573	GPL6102	D1C	0.0451389
GSM528564	GSE21131	GPL6887	LSD1 Lox/Î”3_B 2	0.0451389
GSM530062	GSE21179	GPL6883	iPS16	0.0451389
GSM530606	GSE21222	GPL570	WIBR1 hESC	0.0451389
GSM530609	GSE21222	GPL570	C1 hiPSC	0.0451389
GSM538803	GSE21574	GPL570	HEK 293 cells expressing FLAG/HA-tagged QKI, siRNA set B transfected, replicate 2	0.0451389
GSM540716	GSE21668	GPL570	Mesodermal progenitor population, 3	0.0451389
GSM553718	GSE22246	GPL570	Reprogrammed iPSC line hiPSC E	0.0451389
GSM553719	GSE22246	GPL570	Reprogrammed iPSC line hiPSC G	0.0451389
GSM579892	GSE23583	GPL570	dH1CF16_iPS5_IH10	0.0451389
GSM609205	GSE24733	GPL570	Ctr2	0.0451389
GSM64942	GSE2972	GPL339	R1 EB 18h 2, chip MOE430A	0.0451389
GSM661575	GSE26875	GPL339	P19CL6, biological rep1 (MOE430A)	0.0451389
GSM661580	GSE26875	GPL339	CL6G26, biological rep1 (MOE430A)	0.0451389
GSM661581	GSE26875	GPL339	CL6G26, biological rep2 (MOE430A)	0.0451389
GSM661598	GSE26875	GPL339	CL6G52, biological rep4 (MOE430A)	0.0451389
GSM661604	GSE26875	GPL339	P19, biological rep5 (MOE430A)	0.0451389
GSM693930	GSE28050	GPL570	HEK293T_BACH1-siRNA1_24h_rep1	0.0451389
GSM693931	GSE28050	GPL570	HEK293T_BACH1-siRNA1_24h_rep2	0.0451389
GSM693937	GSE28050	GPL570	HEK293T_mock-transfection_24h_rep2	0.0451389
GSM693938	GSE28050	GPL570	HEK293T_mock-transfection_24h_rep3	0.0451389
GSM693939	GSE28050	GPL570	HEK293T_mock-transfection_24h_rep4	0.0451389
GSM693940	GSE28050	GPL570	HEK293T_BACH1-esiRNA_72h_rep1	0.0451389
GSM693941	GSE28050	GPL570	HEK293T_BACH1-esiRNA_72h_rep2	0.0451389
GSM693944	GSE28050	GPL570	HEK293T_BACH1-siRNA1_72h_rep2	0.0451389
GSM693946	GSE28050	GPL570	HEK293T_BACH1-siRNA2_72h_rep1	0.0451389
GSM693948	GSE28050	GPL570	HEK293T_BACH1-siRNA2_72h_rep3	0.0451389
GSM693949	GSE28050	GPL570	HEK293T_mock-transfection_72h_rep1	0.0451389
GSM693950	GSE28050	GPL570	HEK293T_mock-transfection_72h_rep2	0.0451389
GSM72866	GSE3231	GPL339	V6.5 mEB 9d-3, chip MOE430A	0.0451389
GSM87205	GSE3792	GPL339	Osteo Day 4-2, chip MOE430A	0.0451389
GSM92935	GSE4068	GPL339	E9_Embryo_Heterozygous_2	0.0451389
GSM93555	GSE4085	GPL339	P19mD2 (2), chip MOE430A	0.0451389
GSM93559	GSE4085	GPL339	P19aD2 (1), chip MOE430A	0.0451389
GSM93596	GSE4087	GPL339	D4-D3, chip MOE430A	0.0451389
GSM105492	GSE4679	GPL339	d1 empty vector MOE430A	0.0486111
GSM105500	GSE4679	GPL339	d5 empty vector MOE430A	0.0486111
GSM105546	GSE4679	GPL339	ESC Nanog_shRNAi d5 post transduction MOE430A	0.0486111
GSM105554	GSE4679	GPL339	ESC Oct4_shRNAi d1 post transduction MOE430A	0.0486111
GSM105584	GSE4679	GPL339	ESC Tbx3_shRNAi d0 post transduction MOE430A	0.0486111
GSM105594	GSE4679	GPL339	ESC Tbx3_shRNAi d5 post transduction MOE430A	0.0486111
GSM105618	GSE4679	GPL339	d1 RA treatment MOE430A	0.0486111
GSM148457	GSE6451	GPL570	IMR-32_pCMV-SQSTM1_48hr_rep 1	0.0486111
GSM172866	GSE7178	GPL570	NPC_VUB01_2	0.0486111
GSM172867	GSE7178	GPL570	NPC_VUB01_3	0.0486111
GSM181949	GSE7506	GPL81	Day 3_H_-LIF_Achip	0.0486111
GSM181961	GSE7506	GPL81	Day 1_H_+RA_Achip	0.0486111
GSM183307	GSE7554	GPL570	huasa7_293_CV_r1	0.0486111
GSM183312	GSE7554	GPL570	huasa7_293_miRNA_r2	0.0486111
GSM183314	GSE7554	GPL570	huasa7_293_miRNA_r4	0.0486111
GSM205757	GSE8289	GPL570	HEK293 cell line #1 with noninduced HNF4a2 mutant C106R	0.0486111
GSM213227	GSE8590	GPL570	NPC_VUB01_2	0.0486111
GSM213228	GSE8590	GPL570	NPC_VUB01_3	0.0486111
GSM219756	GSE8840	GPL570	RH4,Alveolar,rhabdomyosarcoma cell line	0.0486111
GSM248009	GSE9826	GPL570	TRT_compound B_4h_rep1	0.0486111
GSM251580	GSE9940	GPL570	Embryonic Stem Cells, Cell line: H9 hES cell derived d17 definitive neural epithelial pool #3_e1_le1	0.0486111
GSM272920	GSE10809	GPL570	CA2 Cre Sox17E	0.0486111
GSM300493	GSE11892	GPL6104	Transcriptome of HEK293T cells	0.0486111
GSM347917	GSE13828	GPL570	iPS SMA 3.6	0.0486111
GSM349614	GSE13877	GPL6102	MEL1.KOSR_p6_rep1	0.0486111
GSM349619	GSE13877	GPL6102	MEL1.KOSR_p7_rep2	0.0486111
GSM37113	GSE2042	GPL81	S1_d3PDb1	0.0486111
GSM37114	GSE2042	GPL81	S1_d3PDb2	0.0486111
GSM378838	GSE15148	GPL570	iPS cells from episomal vectors (Defined Factor) DF6_9 (set of 12)	0.0486111
GSM380483	GSE15240	GPL570	Small Cell Lung Cancer cell line LX36 (CL-LX36_Y_A)	0.0486111
GSM380499	GSE15240	GPL570	Small Cell Lung Cancer Secondary xenograft obtained from cell line LX36 (CLX-LX36_Y_A)	0.0486111
GSM380510	GSE15240	GPL570	Small Cell Lung Cancer cell line H187 (CL-H187_N_A)	0.0486111
GSM381606	GSE15283	GPL6884	IPS_ES4CL1_P6_rep1	0.0486111
GSM381607	GSE15283	GPL6884	IPS_ES4CL1_P7_rep1	0.0486111
GSM402826	GSE16097	GPL570	HEK293 cells siRNA control, biological rep3	0.0486111
GSM414274	GSE16484	GPL6884	HES3 Undifferentiated rep1	0.0486111
GSM417794	GSE16654	GPL570	mRNA_Reprogrammed iPSC line 1	0.0486111
GSM418177	GSE16694	GPL570	CBiPS_4F_1	0.0486111
GSM418181	GSE16694	GPL570	ES2_1	0.0486111
GSM418285	GSE16700	GPL6947	hsa-mir-31 mimic_31#2	0.0486111
GSM434623	GSE17402	GPL6887	NT.2-rep.3	0.0486111
GSM438019	GSE17579	GPL6947	hESC_undiff_rep1	0.0486111
GSM478255	GSE19274	GPL6102	CHP134	0.0486111
GSM478287	GSE19274	GPL6102	SMS-LHN	0.0486111
GSM503596	GSE20124	GPL570	BG01V_replicate1	0.0486111
GSM527382	GSE21092	GPL570	kidney_R06282_HG-U133_Plus_2_HSF1	0.0486111
GSM530612	GSE21222	GPL570	pri-WIBR3.1 hESC	0.0486111
GSM538802	GSE21574	GPL570	HEK 293 cells expressing FLAG/HA-tagged QKI, siRNA set B transfected, replicate 1	0.0486111
GSM559826	GSE22558	GPL6887	1218-6C	0.0486111
GSM609201	GSE24733	GPL570	Aire1	0.0486111
GSM628641	GSE25580	GPL6104	RC2 0h 112	0.0486111
GSM628645	GSE25580	GPL6104	RC1 12h 89	0.0486111
GSM628647	GSE25580	GPL6104	RC2 12h 118	0.0486111
GSM628653	GSE25580	GPL6104	RC2 24h 133	0.0486111
GSM640589	GSE26093	GPL6883	N1-iPSC-2	0.0486111
GSM640590	GSE26093	GPL6883	PG1-iPSC-1	0.0486111
GSM649322	GSE26451	GPL570	HES-3, biological rep 2	0.0486111
GSM64966	GSE2972	GPL339	R1 EB 4d 2, chip MOE430A	0.0486111
GSM661577	GSE26875	GPL339	P19CL6, biological rep3 (MOE430A)	0.0486111
GSM661583	GSE26875	GPL339	CL6G26, biological rep4 (MOE430A)	0.0486111
GSM661584	GSE26875	GPL339	CL6G26, biological rep5 (MOE430A)	0.0486111
GSM661603	GSE26875	GPL339	P19, biological rep4 (MOE430A)	0.0486111
GSM693932	GSE28050	GPL570	HEK293T_BACH1-siRNA1_24h_rep3	0.0486111
GSM693934	GSE28050	GPL570	HEK293T_BACH1-siRNA2_24h_rep2	0.0486111
GSM693935	GSE28050	GPL570	HEK293T_BACH1-siRNA2_24h_rep3	0.0486111
GSM693936	GSE28050	GPL570	HEK293T_mock-transfection_24h_rep1	0.0486111
GSM72862	GSE3231	GPL339	V6.5 mEB 9d-1, chip MOE430A	0.0486111
GSM85687	GSE3714	GPL81	ES_H1_3KO2_exp1	0.0486111
GSM93592	GSE4087	GPL339	D4-A3, chip MOE430A	0.0486111
GSM105494	GSE4679	GPL339	d2 empty vector MOE430A	0.0520833
GSM105586	GSE4679	GPL339	ESC Tbx3_shRNAi d1 post transduction MOE430A	0.0520833
GSM105610	GSE4679	GPL339	ESC Tcl1_shRNAi d5 post transduction MOE430A	0.0520833
GSM124381	GSE5424	GPL81	Wild type 2 E7.5 (U74)	0.0520833
GSM148456	GSE6451	GPL570	IMR-32_pCMV-DPP3_48hr_rep 2	0.0520833
GSM148458	GSE6451	GPL570	IMR-32_pCMV-SQSTM1_48hr_rep 2	0.0520833
GSM153780	GSE6629	GPL570	HEK293 Transcriptome maps (duplicate 2)	0.0520833
GSM172871	GSE7178	GPL570	NPC_VUB03_DM1_1	0.0520833
GSM181951	GSE7506	GPL81	Day 3_M_-LIF_Achip	0.0520833
GSM183309	GSE7554	GPL570	huasa7_293_CV_r3	0.0520833
GSM183313	GSE7554	GPL570	huasa7_293_miRNA_r3	0.0520833
GSM199432	GSE8066	GPL570	IMR32-DKK1 c63, t=0	0.0520833
GSM199437	GSE8066	GPL570	IMR32-DKK1 c66, t=24 hrs	0.0520833
GSM199441	GSE8066	GPL570	IMR32-DKK1 c66, t=72 hrs	0.0520833
GSM213315	GSE8596	GPL570	GOTO	0.0520833
GSM241646	GSE9545	GPL339	Embryo ethanol EXP1 rep1	0.0520833
GSM241648	GSE9545	GPL339	Embryo ethanol EXP1 rep3	0.0520833
GSM247974	GSE9826	GPL570	TRT_compound B_6h_rep3	0.0520833
GSM247982	GSE9826	GPL570	TRT_compound B_3h_rep2	0.0520833
GSM248004	GSE9826	GPL570	TRT_compound B_5h_rep2	0.0520833
GSM248008	GSE9826	GPL570	CTRL_4h_rep2	0.0520833
GSM248207	GSE9832	GPL570	dH1cf32-iPS2 iPS cells_10	0.0520833
GSM349618	GSE13877	GPL6102	MEL1.KOSR_p6_rep2	0.0520833
GSM356575	GSE14231	GPL570	833K_cisplatin_resistant_rep1	0.0520833
GSM356582	GSE14231	GPL570	Susa_rep2	0.0520833
GSM37116	GSE2042	GPL81	S1_d3SBb2	0.0520833
GSM378823	GSE15148	GPL570	iPS cells from episomal vectors (Defined Factor) DF19_2 (set of 16)	0.0520833
GSM378827	GSE15148	GPL570	iPS cells from episomal vectors (Defined Factor) DF19_6 (set of 16)	0.0520833
GSM378830	GSE15148	GPL570	iPS cells from episomal vectors (Defined Factor) DF19_9 (set of 16)	0.0520833
GSM378831	GSE15148	GPL570	iPS cells from episomal vectors (Defined Factor) DF19_10 (set of 16)	0.0520833
GSM380478	GSE15240	GPL570	Small Cell Lung Cancer cell line H526 (CL-H526_N_A)	0.0520833
GSM380485	GSE15240	GPL570	Small Cell Lung Cancer Secondary xenograft obtained from cell line H82 (CLX-H82_N_A)	0.0520833
GSM380487	GSE15240	GPL570	Small Cell Lung Cancer Primary xenograft, sample LX36 (X-LX36_Y_A)	0.0520833
GSM380489	GSE15240	GPL570	Small Cell Lung Cancer Secondary xenograft obtained from cell line H187 (CLX-H187_N_A)	0.0520833
GSM380504	GSE15240	GPL570	Small Cell Lung Cancer Secondary xenograft obtained from cell line LX36 (CLX-LX36_Y_B)	0.0520833
GSM380511	GSE15240	GPL570	Small Cell Lung Cancer cell line H209 (CL-H209_N_A)	0.0520833
GSM381625	GSE15283	GPL6884	IPS_MR90C2_P5_Rep3	0.0520833
GSM388636	GSE15491	GPL570	HESC_HD129_p6	0.0520833
GSM389811	GSE15583	GPL570	GI-LI-N_normoxia	0.0520833
GSM389827	GSE15583	GPL570	SK-N-SH_normoxia	0.0520833
GSM394505	GSE15744	GPL570	embryo at 5th week, biological rep3	0.0520833
GSM402825	GSE16097	GPL570	HEK293 cells siRNA control, biological rep2	0.0520833
GSM414281	GSE16484	GPL6884	HES3 EB medium Matrigel 7day rep2	0.0520833
GSM418175	GSE16694	GPL570	CBiPS_2F_1	0.0520833
GSM418286	GSE16700	GPL6947	hsa-mir-31 mimic_31#3	0.0520833
GSM426513	GSE17043	GPL6102	H9_HNK1_3	0.0520833
GSM426514	GSE17043	GPL6102	C14_HNK1_2	0.0520833
GSM426516	GSE17043	GPL6102	FD22_HNK1_2	0.0520833
GSM426517	GSE17043	GPL6102	FD22_HNK1_3	0.0520833
GSM434620	GSE17402	GPL6887	NT.1-rep.3	0.0520833
GSM434622	GSE17402	GPL6887	NT.2-rep.2	0.0520833
GSM434625	GSE17402	GPL6887	NT-LE-rep.2	0.0520833
GSM463017	GSE18632	GPL570	HEK293E cells, scrambled siRNA, replicate 3	0.0520833
GSM478260	GSE19274	GPL6102	IMR5	0.0520833
GSM478281	GSE19274	GPL6102	SKNDZ	0.0520833
GSM503597	GSE20124	GPL570	BG01V_replicate2	0.0520833
GSM517032	GSE20573	GPL6102	SS_D11B	0.0520833
GSM518607	GSE20677	GPL570	293T_AuNP_6hr	0.0520833
GSM518608	GSE20677	GPL570	293T_AuNP_24hr	0.0520833
GSM527384	GSE21092	GPL570	kidney_R06283_HG-U133_Plus_2_HSF1	0.0520833
GSM556997	GSE22392	GPL570	Reprogrammed iPSC line (hiPSC 3975 p9)	0.0520833
GSM561946	GSE22651	GPL6947	IPSY2-1MSC-Ips1	0.0520833
GSM563187	GSE22771	GPL570	NBL 9 cell line	0.0520833
GSM616246	GSE25090	GPL570	iPS_4A cells	0.0520833
GSM617283	GSE25127	GPL570	TC71-C1	0.0520833
GSM618032	GSE25148	GPL570	HEK-TLR2 24h+LPS rep2	0.0520833
GSM618036	GSE25148	GPL570	HEK-TLR2 48h+LPS rep2	0.0520833
GSM628642	GSE25580	GPL6104	RC2 0h 116	0.0520833
GSM64926	GSE2972	GPL339	R1 ES 0h 3, chip MOE430A	0.0520833
GSM656442	GSE26672	GPL570	DF19_9	0.0520833
GSM656445	GSE26672	GPL570	DF6_9	0.0520833
GSM661576	GSE26875	GPL339	P19CL6, biological rep2 (MOE430A)	0.0520833
GSM661582	GSE26875	GPL339	CL6G26, biological rep3 (MOE430A)	0.0520833
GSM661586	GSE26875	GPL339	CL6G36, biological rep2 (MOE430A)	0.0520833
GSM661588	GSE26875	GPL339	CL6G36, biological rep4 (MOE430A)	0.0520833
GSM661591	GSE26875	GPL339	CL6G45, biological rep2 (MOE430A)	0.0520833
GSM661596	GSE26875	GPL339	CL6G52, biological rep2 (MOE430A)	0.0520833
GSM664988	GSE26990	GPL6947	HBL100 Control Biological Replicate 1 (Expression)	0.0520833
GSM664989	GSE26990	GPL6947	HBL100 Control Biological Replicate 2 (Expression)	0.0520833
GSM693933	GSE28050	GPL570	HEK293T_BACH1-siRNA2_24h_rep1	0.0520833
GSM693947	GSE28050	GPL570	HEK293T_BACH1-siRNA2_72h_rep2	0.0520833
GSM693951	GSE28050	GPL570	HEK293T_mock-transfection_72h_rep3	0.0520833
GSM72622	GSE3223	GPL339	J1-U1, chip MOE430A	0.0520833
GSM72842	GSE3231	GPL339	CPGSC#40, chip MOE430A	0.0520833
GSM85689	GSE3714	GPL81	ES_H1_3KO2_exp2	0.0520833
GSM92945	GSE4068	GPL339	E9_Embryo_KO_2	0.0520833
GSM105508	GSE4679	GPL339	ESC Esrrb_shRNAi d1 post transduction MOE430A	0.0555556
GSM105530	GSE4679	GPL339	ESC Mm343880_shRNAi d4 post transduction MOE430A	0.0555556
GSM105540	GSE4679	GPL339	ESC Nanog_shRNAi d2 post transduction MOE430A	0.0555556
GSM105542	GSE4679	GPL339	ESC Nanog_shRNAi d3 post transduction MOE430A	0.0555556
GSM105556	GSE4679	GPL339	ESC Oct4_shRNAi d2 post transduction MOE430A	0.0555556
GSM105570	GSE4679	GPL339	ESC Sox2_shRNAi d1 post transduction MOE430A	0.0555556
GSM105606	GSE4679	GPL339	ESC Tcl1_shRNAi d3 post transduction MOE430A	0.0555556
GSM124385	GSE5424	GPL81	Foxa2-mutant-2-E7.5 (U74)	0.0555556
GSM144421	GSE6276	GPL570	kidney, Cell line: 1-2_le1	0.0555556
GSM144422	GSE6276	GPL570	kidney, Cell line: 1-3_le1	0.0555556
GSM148454	GSE6451	GPL570	IMR-32_pCMV_48hr_rep 2	0.0555556
GSM148455	GSE6451	GPL570	IMR-32_pCMV-DPP3_48hr_rep 1	0.0555556
GSM153779	GSE16254	GPL570	HEK293 Transcriptome maps (duplicate 1)	0.0555556
GSM181943	GSE7506	GPL81	Day 1_H_-LIF_Achip_rep2	0.0555556
GSM181947	GSE7506	GPL81	Day 1_L_-LIF_Achip	0.0555556
GSM181953	GSE7506	GPL81	Day 3_L_-LIF_Achip	0.0555556
GSM181965	GSE7506	GPL81	Day 1_L_+RA_Achip	0.0555556
GSM183308	GSE7554	GPL570	huasa7_293_CV_r2	0.0555556
GSM199433	GSE8066	GPL570	IMR32-DKK1 c63, t=24 hrs	0.0555556
GSM205753	GSE8289	GPL570	HEK293 cell line #1 with noninduced HNF4a2 wild type	0.0555556
GSM205759	GSE8289	GPL570	HEK293 cell line #6 with noninduced HNF4a2 mutant R154X	0.0555556
GSM235041	GSE9264	GPL570	miR-155 r4	0.0555556
GSM235049	GSE9264	GPL570	pcDNA3.1 r4	0.0555556
GSM237705	GSE9339	GPL570	SJNB8-MSX1 clone K2, t = 48 hrs	0.0555556
GSM247970	GSE9826	GPL570	CTRL_6h_rep2	0.0555556
GSM247971	GSE9826	GPL570	CTRL_6h_rep3	0.0555556
GSM247972	GSE9826	GPL570	TRT_compound B_6h_rep1	0.0555556
GSM247973	GSE9826	GPL570	TRT_compound B_6h_rep2	0.0555556
GSM247979	GSE9826	GPL570	CTRL_3h_rep2	0.0555556
GSM247983	GSE9826	GPL570	TRT_compound B_3h_rep3	0.0555556
GSM247987	GSE9826	GPL570	CTRL_1h_rep1	0.0555556
GSM247990	GSE9826	GPL570	TRT_compound B_1h_rep1	0.0555556
GSM247995	GSE9826	GPL570	CTRL_2h_rep1	0.0555556
GSM247996	GSE9826	GPL570	CTRL_2h_rep2	0.0555556
GSM247998	GSE9826	GPL570	TRT_compound B_2h_rep2	0.0555556
GSM248002	GSE9826	GPL570	CTRL_5h_rep2	0.0555556
GSM251574	GSE9940	GPL570	Embryonic Stem Cells, Cell line: H9 hES cell derived d17 definitive neural epithelial pool #2_e1_le1	0.0555556
GSM257522	GSE9709	GPL570	Human induced pluripotent stem cell clone 2-4 cultured in ESM on MEF	0.0555556
GSM344814	GSE13715	GPL570	NP cells 2D before differentiation rep2	0.0555556
GSM349628	GSE13877	GPL6102	H9.mTESR_p4_rep2	0.0555556
GSM356584	GSE14231	GPL570	Susa_cisplatin_resistant_rep2	0.0555556
GSM37112	GSE2042	GPL81	S1_d3b2	0.0555556
GSM37115	GSE2042	GPL81	S1_d3SBb1	0.0555556
GSM378824	GSE15148	GPL570	iPS cells from episomal vectors (Defined Factor) DF19_3 (set of 16)	0.0555556
GSM378826	GSE15148	GPL570	iPS cells from episomal vectors (Defined Factor) DF19_5 (set of 16)	0.0555556
GSM378833	GSE15148	GPL570	iPS cells from episomal vectors (Defined Factor) DF19_9 (set of 12)	0.0555556
GSM379703	GSE15206	GPL6884	HSF1.ESC	0.0555556
GSM380476	GSE15240	GPL570	Small Cell Lung Cancer Primary xenograft, sample LX33 (X-LX33_Y_A)	0.0555556
GSM380493	GSE15240	GPL570	Small Cell Lung Cancer Secondary xenograft obtained from cell line H526 (CLX-H526_N_A)	0.0555556
GSM380497	GSE15240	GPL570	Small Cell Lung Cancer Secondary xenograft obtained from cell line LX33 (CLX-LX33_Y_A)	0.0555556
GSM381617	GSE15283	GPL6884	IPS_MR90C2_P5_Rep1	0.0555556
GSM381626	GSE15283	GPL6884	IPS_MR90C2_P6_Rep3	0.0555556
GSM382210	GSE15294	GPL6883	Hues 31	0.0555556
